# Supplementary material for: A novel murine model of mania
Source: Mol Psychiatry. 2023 Mar 29;28(7):3044–54. doi: 10.1038/s41380-023-02037-8 (PMC10615760; doi:10.1038/s41380-023-02037-8)
Supplement: Supplementary file 13 — Supplementary Data 2 [file 41380_2023_2037_MOESM13_ESM.xlsx]

## Sheet: Figure 1
Figure 1b GAP Scores
	Batch1	Batch2	Batch3	Batch4	Batch5	Batch6	Batch 7	Batch 8	Batch 9	Batch 10	Batch 11	Batch 12		Average	SD		ANOVA table	SS	DF	MS	F (DFn, DFd)	P value
Control	0	0	0	0	1	0	0	0	0	0	0	0		0.0833333	0.288675		Treatment (between columns)	33.17	2	16.58	F (2, 33) = 61.95	P<0.0001
CURD	1	2	2	2	1	2	1	1	2	1	1	2		1.5	0.522233		Residual (within columns)	8.833	33	0.2677
CUMR	1	2	2	3	2	3	3	3	2	3	3	2		2.41667	0.668558		Total	42	35
Figure 1c Sucrose preference Test - Sucrose preference (%)
	Batch1	Batch2	Batch3	Batch4	Batch5	Batch6	Batch 7	Batch 8	Batch 9	Batch 10	Batch 11	Batch 12		Average	SD		ANOVA table	SS	DF	MS	F (DFn, DFd)	P value
Control	72.29	69.63	84.04	83.58	62.52	88.62	86.74	85.71	77.72	68.68	64.84	77.93		76.8583	9.06048		Treatment (between columns)	7894	2	3947	F (2, 33) = 24.51	P<0.0001
CURD	68.41	38.55	43.37	71.13	36.32	64.6	39.56	54.61	69.45	66.43	72.17	57.62		56.8517	13.9006		Residual (within columns)	5314	33	161
CUMR	29.58	31.78	58.07	61.43	63.88	35.41	27.68	23.2	33.09	30.99	39.53	53.19		40.6525	14.4136		Total	13208	35
Figure 1d Sucrose preference Test - Total consumption (ml)
	Batch1	Batch2	Batch3	Batch4	Batch5	Batch6	Batch 7	Batch 8	Batch 9	Batch 10	Batch 11	Batch 12		Average	SD		ANOVA table	SS	DF	MS	F (DFn, DFd)	P value
Control	4.8	7.2	4.3	3.2	4.9	3.2	6.1	7	4.8	5.9	4	4.8		5.01667	1.31276		Treatment (between columns)	136	2	68.02	F (2, 33) = 43.48	P<0.0001
CURD	7.7	5.8	5.7	6.9	7.8	8.7	8.8	6.6	7.4	5.1	4.1	8.6		6.93333	1.51498		Residual (within columns)	51.62	33	1.564
CUMR	1.2	2.6	3.3	1.4	1.3	2.5	1.1	3.2	2.1	3.3	2.4	2		2.2	0.821307		Total	187.7	35
Figure 1f Sucrose pellets preference-Sucrose pellets preference (%)
	Batch1	Batch2	Batch3	Batch4	Batch5	Batch6	Batch 7	Batch 8	Batch 9	Batch 10	Batch 11	Batch 12		Average	SD		ANOVA table	SS	DF	MS	F (DFn, DFd)	P value
Control	79.44	88.43	55.71	58.11	65.94	79.82	64.34	80.5	68.73	89.67	86.09	66.57		73.6125	11.8019		Treatment (between columns)	6315	2	3157	F (2, 33) = 17.56	P<0.0001
CURD	71.17	51.5	36.44	65.77	42.51	35.58	72.41	51.12	67	39.84	66.6	58.24		54.8483	13.8304		Residual (within columns)	5932	33	179.8
CUMR	60.97	35.82	57.17	26.41	43.24	24.47	25.5	60.88	31.79	46.82	54.84	27.83		41.3117	14.4481		Total	12247	35
Figure 1g Sucrose pellets preference-Total consumption (g)
	Batch1	Batch2	Batch3	Batch4	Batch5	Batch6	Batch 7	Batch 8	Batch 9	Batch 10	Batch 11	Batch 12		Average	SD		ANOVA table	SS	DF	MS	F (DFn, DFd)	P value
Control	3.49	2.18	4.92	1.02	2.68	2.78	1.03	4.69	1.45	4.75	3.83	4.49		3.10917	1.46592		Treatment (between columns)	50.79	2	25.39	F (2, 33) = 20.70	P<0.0001
CURD	4.04	3.77	2.97	5.14	6.19	4.39	6.03	5.28	3.23	4	5.45	3.16		4.47083	1.12263		Residual (within columns)	40.48	33	1.227
CUMR	2.22	0.8	2.05	1.06	1.68	1.82	1.47	1.63	1.07	2.43	1.59	0.94		1.56333	0.52053		Total	91.27	35
Figure 1h Tail Suspension Test - Immobility Time (second)
	Batch1	Batch2	Batch3	Batch4	Batch5	Batch6	Batch 7	Batch 8	Batch 9	Batch 10	Batch 11	Batch 12		Average	SD		ANOVA table	SS	DF	MS	F (DFn, DFd)	P value
Control	137.75	139.51	175.82	136.52	151.17	218.31	171.82	164.8	177.09	165.26	123.26	217.26		164.881	30.1808		Treatment (between columns)	210380	2	105190	F (2, 33) = 76.05	P<0.0001
CURD	79.58	42.41	78.01	124.1	109.9	114.11	38.52	122.33	99.22	110.51	37.48	53.13		84.1083	33.7902		Residual (within columns)	45644	33	1383
CUMR	324.6	289.46	262.46	298.06	201.75	303.32	207.28	320.88	276.73	246.15	313.01	205.86		270.797	45.7912		Total	256024	35
Figure 1i Forced swimming test - Immobility Time (second)
	Batch1	Batch2	Batch3	Batch4	Batch5	Batch6	Batch 7	Batch 8	Batch 9	Batch 10	Batch 11	Batch 12		Average	SD		ANOVA table	SS	DF	MS	F (DFn, DFd)	P value
Control	73.13	91.47	73.7	54.5	53.51	20.52	79.84	73.87	25.08	47.47	44.06	25.22		55.1975	23.6083		Treatment (between columns)	108540	2	54270	F (2, 33) = 83.90	P<0.0001
CURD	17.68	18.81	20.72	18.45	12.09	10.44	10.66	20.62	10.58	12.77	21.57	14.44		15.7358	4.34314		Residual (within columns)	21347	33	646.9
CUMR	188.46	117.51	176.58	181.74	110.53	160.93	157.79	185.49	91.65	124.27	93.02	173.87		146.82	36.9375		Total	129886	35
Figure 1l Open Field Test - Total Distance (m)
	Batch1	Batch2	Batch3	Batch4	Batch5	Batch6	Batch 7	Batch 8	Batch 9	Batch 10	Batch 11	Batch 12		Average	SD		ANOVA table	SS	DF	MS	F (DFn, DFd)	P value
Control	12.01	15.88	18.5	11.08	18.46	17.55	18.74	11.7	19.51	12.56	14.41	20.79		15.9325	3.44323		Treatment (between columns)	897.9	2	448.9	F (2, 33) = 39.70	P<0.0001
CURD	15.81	23.32	22.57	26.19	21.29	19.49	14.27	25.43	23.1	21.18	15.52	17.97		20.5117	3.92884		Residual (within columns)	373.1	33	11.31
CUMR	10.38	13.25	10.59	4.28	7.67	7.27	5.18	7.98	6.88	7.6	11.3	8.4		8.39833	2.57485		Total	1271	35
Figure 1m Open Field Test - Time Spent in Central (second)
	Batch1	Batch2	Batch3	Batch4	Batch5	Batch6	Batch 7	Batch 8	Batch 9	Batch 10	Batch 11	Batch 12		Average	SD		ANOVA table	SS	DF	MS	F (DFn, DFd)	P value
Control	29.78	28.08	23.37	23.43	37.16	26.94	26.87	36.02	33.38	21.42	19.44	35.25		28.4283	5.96961		Treatment (between columns)	13290	2	6645	F (2, 33) = 92.72	P<0.0001
CURD	42.94	45.48	36.96	50.79	74.64	63.88	51.48	56.73	67.2	40.99	55.69	75.9		55.2233	12.937		Residual (within columns)	2365	33	71.67
CUMR	13.02	11.55	6.65	6.7	8.86	6.65	5.09	13.61	5.91	12.58	3.88	5.32		8.31833	3.46545		Total	15655	35
Figure 1n Open Field Test - Vertical Counts (time)
	Batch1	Batch2	Batch3	Batch4	Batch5	Batch6	Batch 7	Batch 8	Batch 9	Batch 10	Batch 11	Batch 12		Average	SD		ANOVA table	SS	DF	MS	F (DFn, DFd)	P value
Control	37	20	38	30	36	18	16	33	24	33	29	16		27.5	8.33939		Treatment (between columns)	25434	2	12717	F (2, 33) = 104.5	P<0.0001
CURD	53	50	86	71	89	70	60	64	54	93	99	84		72.75	16.9873		Residual (within columns)	4016	33	121.7
CUMR	10	11	13	15	11	7	10	8	9	7	6	8		9.58333	2.64432		Total	29451	35

## Sheet: Figure 2
Figure 2d Three-chamber sociability test - Social Circle Duration Rate (%)
	Batch1	Batch2	Batch3	Batch4	Batch5	Batch6	Batch 7	Batch 8	Batch 9	Batch 10	Batch 11	Batch 12		Average	SD		ANOVA table	SS	DF	MS	F (DFn, DFd)	P value
Control	9.23	27.01	20.11	13.78	28.91	22.68	27.61	19.85	10.16	15.07	17.54	9.63		18.465	7.10175		Treatment (between columns)	2176	2	1088	F (2, 33) = 33.96	P<0.0001
CURD	20.39	31.05	35.71	27.55	34.61	27.18	18.87	19.37	27.25	35.79	27.24	33.33		28.195	6.17058		Residual (within columns)	1057	33	32.03
CUMR	10.19	7.9	7.52	7.53	4.84	6.81	12.12	11.65	12.32	5.71	10.56	12.7		9.15417	2.75551		Total	3233	35
Figure 2e Three-chamber sociability test - Chamber Duration Rate (%)
	Empty
	Batch1	Batch2	Batch3	Batch4	Batch5	Batch6	Batch 7	Batch 8	Batch 9	Batch 10	Batch 11	Batch 12		Average	SD		ANOVA table	SS	DF	MS	F (DFn, DFd)	P value
Control	14.51	16.36	18.81	19.34	20.51	17.54	21.55	19.54	16.56	18.21	19.88	19.87		18.5567	2.00539		Treatment (between columns)	24157	2	12079	F (2, 33) = 859.5	P<0.0001
CURD	3.26	4.85	5.56	5.11	4.32	6.89	7.11	6.47	4.53	3.91	5.66	8.12		5.4825	1.43997		Residual (within columns)	463.8	33	14.05
CUMR	57.32	58.64	60.51	65.41	68.16	70.22	73.43	75.18	65.26	59.67	64.12	71.58		65.7917	6.00544		Total	24621	35
	Centrol
	Batch1	Batch2	Batch3	Batch4	Batch5	Batch6	Batch 7	Batch 8	Batch 9	Batch 10	Batch 11	Batch 12		Average	SD		ANOVA table	SS	DF	MS	F (DFn, DFd)	P value
Control	7.56	8.72	9.32	8.23	8.88	10.55	11.89	9.94	10.06	9.61	9.92	6.94		9.30167	1.34818		Treatment (between columns)	8.542	2	4.271	F (2, 33) = 1.877	P=0.1690
CURD	8.53	11.12	9.33	9.65	9.71	6.99	7.26	10.16	9.84	10.69	7.83	8.84		9.1625	1.30744		Residual (within columns)	75.07	33	2.275
CUMR	7.24	8.79	9.16	9.21	10.55	10.67	10.87	11.67	11.85	12.32	7.81	12.96		10.2583	1.81585		Total	83.61	35
	Stranger
	Batch1	Batch2	Batch3	Batch4	Batch5	Batch6	Batch 7	Batch 8	Batch 9	Batch 10	Batch 11	Batch 12		Average	SD		ANOVA table	SS	DF	MS	F (DFn, DFd)	P value
Control	77.93	74.92	71.87	72.43	70.61	71.91	66.56	70.52	73.38	72.18	70.2	73.19		72.1417	2.76289		Treatment (between columns)	25984	2	12992	F (2, 33) = 622.8	P<0.0001
CURD	90.21	88.03	86.11	85.24	86.97	87.12	87.63	84.37	86.63	88.4	87.51	84.04		86.855	1.74382		Residual (within columns)	688.4	33	20.86
CUMR	35.44	32.57	30.33	25.38	21.29	19.11	15.7	13.15	22.89	28.01	28.07	15.46		23.95	7.20441		Total	26672	35
Figure 2f Pentobarbital-induced sleep test - Sleep Latency (second)
	Batch1	Batch2	Batch3	Batch4	Batch5	Batch6	Batch 7	Batch 8	Batch 9	Batch 10	Batch 11	Batch 12		Average	SD		ANOVA table	SS	DF	MS	F (DFn, DFd)	P value
Control	379	283	304	387	356	319	364	280	300	261	392	332		329.75	45.2229		Treatment (between columns)	77589	2	38794	F (2, 33) = 20.91	P<0.0001
CURD	398	436	402	503	421	494	407	460	450	475	405	470		443.417	37.257		Residual (within columns)	61234	33	1856
CUMR	352	386	450	372	465	449	384	352	329	381	336	418		389.5	46.1903		Total	138823	35
Figure 2g Pentobarbital-induced sleep test - Sleep Duration (Minute)
	Batch1	Batch2	Batch3	Batch4	Batch5	Batch6	Batch 7	Batch 8	Batch 9	Batch 10	Batch 11	Batch 12		Average	SD		ANOVA table	SS	DF	MS	F (DFn, DFd)	P value
Control	51	45	52	33	45	28	59	59	55	47	35	36		45.4167	10.4138		Treatment (between columns)	4690	2	2345	F (2, 33) = 35.13	P<0.0001
CURD	10	21	18	21	10	11	19	28	24	14	12	26		17.8333	6.37942		Residual (within columns)	2203	33	66.77
CUMR	31	38	18	21	29	26	38	20	26	34	32	19		27.6667	7.15203		Total	6894	35
Figure 2h Observed sleep test - Total Sleep Time (Hour)
	Batch1	Batch2	Batch3	Batch4	Batch5	Batch6	Batch 7	Batch 8	Batch 9	Batch 10	Batch 11	Batch 12		Average	SD		ANOVA table	SS	DF	MS	F (DFn, DFd)	P value
Control	10.86	10.03	9.38	5.5	8.44	6.16	11.52	6.78	6.78	11.74	8.08	10.91		8.84833	2.19974		Treatment (between columns)	112.2	2	56.12	F (2, 33) = 27.26	P<0.0001
CURD	4.23	4.38	5.11	4.89	5.55	4.85	3.21	5.03	5.14	4.61	3.55	5.68		4.68583	0.743682		Residual (within columns)	67.93	33	2.058
CUMR	5.65	5.01	5.85	6.13	6.65	6.86	7.02	4.86	5.56	5.11	4.08	6.22		5.75	0.884955		Total	180.2	35
Figure 2j Morris water maze test - Time in Target (second)
	Batch1	Batch2	Batch3	Batch4	Batch5	Batch6	Batch 7	Batch 8	Batch 9	Batch 10	Batch 11	Batch 12		Average	SD		ANOVA table	SS	DF	MS	F (DFn, DFd)	P value
Control	21.12	22.56	19.87	21.51	23.33	21.12	19.98	20.04	19.21	23.46	20.68	19.35		21.0192	1.46059		Treatment (between columns)	8.652	2	4.326	F (2, 33) = 1.633	P=0.2107
CURD	20.03	21.33	23.23	22.62	24.25	20.85	22.35	20.55	21.78	19.56	20.07	18.85		21.2892	1.60746		Residual (within columns)	87.4	33	2.649
CUMR	24	20.21	19.55	20.06	21.23	23.44	24.55	22.61	24	23.55	22.46	20.35		22.1675	1.79675		Total	96.05	35
Figure 2k Morris water maze test - Escape Latency (second)
	Batch1	Batch2	Batch3	Batch4	Batch5	Batch6	Batch 7	Batch 8	Batch 9	Batch 10	Batch 11	Batch 12		Average	SD		ANOVA table	SS	DF	MS	F (DFn, DFd)	P value
Control	20.72	23.32	24	22.54	23.56	21.58	20.55	20.81	22.82	22.31	23.66	23.56		22.4525	1.25414		Treatment (between columns)	0.8136	2	0.4068	F (2, 33) = 0.2068	P=0.8143
CURD	24.27	23.33	23.38	20.64	19.93	23.77	22.61	20.52	23.54	21.36	22.23	20.73		22.1925	1.49722		Residual (within columns)	64.93	33	1.967
CUMR	23.55	23.67	20.79	21.68	24.56	24.64	23.25	22.08	23.21	21.64	20.88	20.63		22.5483	1.44496		Total	65.74	35
Figure 2l Rotating rod test - Time on Rod (second)
	Batch1	Batch2	Batch3	Batch4	Batch5	Batch6	Batch 7	Batch 8	Batch 9	Batch 10	Batch 11	Batch 12		Average	SD		ANOVA table	SS	DF	MS	F (DFn, DFd)	P value
Control	19.14	20.01	18.91	17.93	19.51	18.78	18.21	20.05	17.92	20.54	18.02	19.34		19.03	0.896001		Treatment (between columns)	1.189	2	0.5944	F (2, 33) = 0.6720	P=0.5176
CURD	21.07	19.32	18.27	20.19	19.2	19.81	18.31	19.16	18.93	20.43	18.66	17.98		19.2775	0.944642		Residual (within columns)	29.19	33	0.8846
CUMR	19.67	18.27	19.12	17.43	18.13	19.88	17.87	18.53	20.31	20.22	18.57	18		18.8333	0.979159		Total	30.38	35
Figure 2m Pole test - T-LA time (second)
	Batch1	Batch2	Batch3	Batch4	Batch5	Batch6	Batch 7	Batch 8	Batch 9	Batch 10	Batch 11	Batch 12		Average	SD		ANOVA table	SS	DF	MS	F (DFn, DFd)	P value
Control	9.34	9.11	8.52	9.1	8.78	9.36	9.54	9.06	8.99	9.26	9.16	8.92		9.095	0.275136		Treatment (between columns)	0.2129	2	0.1065	F (2, 33) = 1.752	P=0.1892
CURD	8.76	9.31	8.97	8.83	9.1	8.99	9.21	9.04	8.67	9.2	9.04	8.93		9.00417	0.189375		Residual (within columns)	2.005	33	0.06076
CUMR	9.54	9.26	9.18	9.42	8.82	9.34	8.87	9.01	8.94	9.37	8.97	9.59		9.1925	0.265916		Total	2.218	35

## Sheet: Figure 3
Figure 3a Sucrose preference Test - Sucrose preference (%)
	Batch1	Batch2	Batch3	Batch4	Batch5	Batch6	Batch 7	Batch 8	Batch 9	Batch 10	Batch 11	Batch 12	Batch 13	Batch 14	Batch 15	Batch 16	Batch 17	Batch 18	Batch 19	Batch 20		Average	SD		ANOVA table	SS	DF	MS	F (DFn, DFd)	P value
Control	76.17	67.92	74.44	85.85	62.65	80.44	72.92	89.2	57.58	88.49	80.85	59.6	61.63	87.81	73.27	90.43	81.7	64.94	93.63	94.14		77.183	11.8379		Treatment (between columns)	19044	6	3174	F (6, 133) = 33.26	P<0.0001
CURD	69.07	51.01	68.51	60.07	44.37	48.36	46.38	52.73	68.03	57.55	65.23	48.47	53.65	50.86	60.66	38.03	35.69	66.51	60.8	52.09		54.9035	9.91673		Residual (within columns)	12692	133	95.43
AMP	69.4	71.79	72.37	57.71	60.42	57	60.26	53.36	53.5	64.59	60.13	65.58	72.73	69.5	63.94	49.7	69.3	46.49	47.62	72.3		61.8845	8.6142		Total	31736	139
CURD+Li	73.41	66.19	79.8	83.86	62.72	53.21	59.59	64.19	55.79	52.71	54.71	82.61	58.13	49.76	46.68	72.32	81.55	76.28	73.34	54.15		65.05	11.9866
CURD+VPA	68.75	53.33	73.78	80.66	55.26	62.43	75.17	52.36	47.07	68.1	61.87	81.07	76.05	74.14	75.53	65.73	75.91	70.08	52.67	80.79		67.5375	10.689
CUMR	46.51	52.27	53.65	32.15	38.52	51.28	44.58	47.74	56.81	58.32	52.27	46.81	55.12	38.21	37.88	46.27	48.21	41.86	54.02	40.07		47.1275	7.23059
COR	49.81	50.56	49.32	54.01	45.27	43.83	41.27	40.33	40.78	39.52	38.01	35.82	36.87	39.27	31.21	29.56	32.82	33.82	39.91	35.89		40.394	6.71783
Figure 3b Sucrose preference Test - Total consumption (ml)
	Batch1	Batch2	Batch3	Batch4	Batch5	Batch6	Batch 7	Batch 8	Batch 9	Batch 10	Batch 11	Batch 12	Batch 13	Batch 14	Batch 15	Batch 16	Batch 17	Batch 18	Batch 19	Batch 20		Average	SD		ANOVA table	SS	DF	MS	F (DFn, DFd)	P value		5.1	6.1	8.5	7.1	5.8	7.1	5.9	8.4	7.5	6.7	5	6.2	7.2	8	6.6	8.1	5.6	8.1
Control	6.9	3.6	4.4	6	4.3	5	6	4.9	5.9	6.9	4.9	5.5	4.7	6.4	3.7	5.3	6.2	5.5	4.1	5.5		5.285	0.975098		Treatment (between columns)	560.5	6	93.42	F (6, 133) = 119.4	P<0.0001
CURD	5.1	6.1	8.5	7.1	5.8	7.1	5.9	8.4	7.5	6.7	5	6.2	7.2	8	6.6	8.1	5.6	8.1	6.5	7.3		6.84	1.0684		Residual (within columns)	104.1	133	0.7825
AMP	7.5	6.1	7.6	7.1	6.8	7.4	8.4	9.2	6.3	9	7.3	7.4	5.5	6.8	7.6	5.4	6.5	8	6.6	7.8		7.215	1.01322		Total	664.6	139
CURD+Li	5.6	7.5	6.5	5.4	6.5	5.5	5.1	6.4	6.4	6.5	6.6	6.7	5.9	5.9	6.7	5.9	5	6.4	4.9	4.9		6.015	0.71985
CURD+VPA	6.6	6.7	7.1	6.2	4.9	7	5.7	5.2	6	6.6	5.4	4.7	6.2	6.7	6.4	5.1	7.1	6.6	5.1	5.5		6.04	0.779609
CUMR	2	2.3	3.3	2.5	2.9	2	3.2	2.3	2.7	2.4	2.7	1.7	1.5	3.4	1.2	3.5	3.6	0.9	0.9	2.9		2.395	0.838843
COR	1	2.6	1.3	2	2.9	2	0.9	1.2	1.6	2.6	1.8	1.6	1	0.5	2.7	3	1.6	1.2	1.7	1.1		1.715	0.727125
Figure 3c Sucrose pellets preference Test - Sucrose pellets preference (%)
	Batch1	Batch2	Batch3	Batch4	Batch5	Batch6	Batch 7	Batch 8	Batch 9	Batch 10	Batch 11	Batch 12	Batch 13	Batch 14	Batch 15	Batch 16	Batch 17	Batch 18	Batch 19	Batch 20		Average	SD		ANOVA table	SS	DF	MS	F (DFn, DFd)	P value
Control	90.65	58.09	74.83	85.01	70.41	71.51	81.18	82.87	66.19	73.27	71.26	87.68	71.77	76.46	66.57	56.83	82.7	61.75	63.2	60.79		72.651	9.99814		Treatment (between columns)	16878	6	2813	F (6, 133) = 33.60	P<0.0001
CURD	67.54	52.51	46.21	71.55	49.71	50.01	55.64	61.05	46.61	57.75	61.39	52.93	51.8	55.6	64.19	47.5	69.76	44.83	73.54	73.72		57.692	9.59553		Residual (within columns)	11136	133	83.73
AMP	45.2	67.29	65.78	66.3	54.19	63.9	55.34	71.5	51.32	65.95	49.51	60.73	66.45	71.12	60.21	54.48	58.21	70.56	49.85	64.88		60.6385	7.9429		Total	28014	139
CURD+Li	69.07	61.62	55.7	59.49	68.38	62.98	77.71	53	68.71	57.26	56.14	80.66	58.28	75.91	71.77	59.95	64.44	56.45	52.64	73.7		64.193	8.54606
CURD+VPA	54.42	64.47	71.78	55.54	54.81	67.45	50.04	77.71	77.59	58.15	76.92	73.39	53.15	70.94	57.96	74.39	61.53	76.47	50.53	66.93		64.7085	9.81197
CUMR	45.89	32.84	52.86	48.98	54.77	38.12	36.79	33.44	40.97	43.84	58.65	34.96	36.76	44.16	60.2	51.6	36.56	57.08	53.89	48.67		45.5515	8.94896
COR	30.75	33.99	54.55	31.77	30.68	53.32	49.16	26.62	46.98	29.12	37.72	37.64	44.75	30.17	31.36	42.53	33.98	48.34	27.87	46.51		38.3905	9.03193
Figure 3d Sucrose pellets preference Test - Total consumption (g)
	Batch1	Batch2	Batch3	Batch4	Batch5	Batch6	Batch 7	Batch 8	Batch 9	Batch 10	Batch 11	Batch 12	Batch 13	Batch 14	Batch 15	Batch 16	Batch 17	Batch 18	Batch 19	Batch 20		Average	SD		ANOVA table	SS	DF	MS	F (DFn, DFd)	P value
Control	2.25	3.91	3.12	3.59	2.77	4.1	3.25	2.89	2.59	1.28	3.71	1.82	4.44	2.95	2.96	4.03	3.64	1.64	1.69	3.81		3.022	0.91404		Treatment (between columns)	217.2	6	36.2	F (6, 133) = 60.91	P<0.0001
CURD	5.58	4.73	3.32	4.24	5.41	4.7	5.83	3.91	5.81	3.06	3.72	4.81	4.08	3.99	5.46	5.41	5.17	4.12	3.71	3.02		4.504	0.910531		Residual (within columns)	79.05	133	0.5943
AMP	5.47	4.18	5.64	4.32	4.78	4.4	5.5	3.79	4.68	5.06	3.86	5.17	5.29	4.69	4.33	5.84	5.76	3.14	4.11	5.31		4.766	0.742942		Total	296.3	139
CURD+Li	5.34	4.2	4.33	4.01	3.73	3.9	5.25	3.5	3	3.55	4.09	2.77	3.62	4.43	2.4	3.57	3.13	2.8	5.07	3.1		3.7895	0.824088
CURD+VPA	2.53	2.67	2.58	4.72	3.55	4.03	3.34	5.28	2.94	3.35	3.15	3.4	4.55	5.47	2.62	5.26	2.86	4.38	4.06	3.19		3.6965	0.96211
CUMR	2.04	1.51	1.01	1.78	2.28	1.09	1.61	1.99	1.13	1.65	2.17	1.98	0.91	1.78	1.35	1.92	1.24	1.41	2.25	2.23		1.6665	0.442461
COR	1.47	0.89	1.91	0.79	1.43	0.84	1.76	0.93	2.08	1.24	1.04	0.95	1.83	1.29	1.04	1.25	1.18	0.89	1.23	1.26		1.265	0.378633
Figure 3e Tail Suspension Test - Immobility Time (second)
	Batch1	Batch2	Batch3	Batch4	Batch5	Batch6	Batch 7	Batch 8	Batch 9	Batch 10	Batch 11	Batch 12	Batch 13	Batch 14	Batch 15	Batch 16	Batch 17	Batch 18	Batch 19	Batch 20		Average	SD		ANOVA table	SS	DF	MS	F (DFn, DFd)	P value
Control	206.72	127.66	177.74	188.5	183.84	155.16	192.29	123.6	129.33	181.83	192.05	126.79	164.97	179.69	177.89	210.23	165.27	201.46	142.73	161.12		169.443	27.5111		Treatment (between columns)	862879	6	143813	F (6, 133) = 184.1	P<0.0001
CURD	65.63	106.82	66.27	50.77	100.07	49.37	94.33	39.16	92.44	101.34	49.25	127.31	67.9	75.42	124.92	83.74	112.46	65.36	127.75	87.76		84.4035	27.5266		Residual (within columns)	103920	133	781.4
AMP	69.27	102.51	50.48	35.7	110.85	91.83	62.69	47.57	71.7	71.75	50.64	22.94	37.69	56.12	21.18	96.52	108.26	81.99	68.2	75.77		66.683	26.8127		Total	966799	139
CURD+Li	137.38	101.94	126.29	125.26	100.36	148.02	92.34	149.41	138.33	89.69	165.6	82.65	113.29	115.59	160.61	146.56	133.18	85.96	107.31	102.79		121.128	25.5556
CURD+VPA	76.86	125.65	74.94	117.36	90.31	89	103.46	122.85	148.97	160.5	159.83	161.94	154.07	152.68	110.97	165.68	148.81	126.99	71.98	92.62		122.773	32.4905
CUMR	251.41	223.63	258.35	234.79	213.39	236.57	294.46	280.75	250.57	296.69	225.78	299.65	286.97	223.5	273.22	292.76	266.84	240.02	277.98	273.41		260.037	27.9183
COR	263.71	328.33	298.4	275.44	296.34	326.88	265.52	296.01	244.68	326.76	242.48	311.06	263.82	288.11	249.51	278.17	281.03	299.59	260.56	312.95		285.468	27.3465
Figure 3f Forced swimming test - Immobility Time (second)
	Batch1	Batch2	Batch3	Batch4	Batch5	Batch6	Batch 7	Batch 8	Batch 9	Batch 10	Batch 11	Batch 12	Batch 13	Batch 14	Batch 15	Batch 16	Batch 17	Batch 18	Batch 19	Batch 20		Average	SD		ANOVA table	SS	DF	MS	F (DFn, DFd)	P value
Control	29.63	43.44	46.24	47.56	82.09	41.59	43.04	61.55	79.53	67.39	37.29	66.62	84.64	57.43	54.11	50.34	30.95	68.49	64.26	62.78		55.9485	16.2359		Treatment (between columns)	411704	6	68617	F (6, 133) = 620.5	P<0.0001
CURD	12.39	16.34	21.55	20.77	21.42	19.95	19.84	19.36	18.22	16.77	13.68	13.21	14.65	13.73	12.32	16.75	16.69	15.88	15.88	13.32		16.636	3.05289		Residual (within columns)	14707	133	110.6
AMP	12.11	13.32	10.27	12.11	16.18	14.3	19.17	14.23	15.22	18.28	12.26	17.31	14.01	14.11	18	20.07	11.14	14.24	13.19	12.05		14.5785	2.77008		Total	426411	139
CURD+Li	25.4	34.1	39.18	29.99	36.77	41.02	31.79	33.78	52.9	34.32	45.47	18.63	27.89	29.94	25.76	36.63	31.29	16.35	36.82	53.67		34.085	9.58643
CURD+VPA	44.38	29.4	26.07	29.15	21.13	42.34	46.3	53.67	48.08	43.49	27.57	28.15	32.1	17.45	26.72	53.67	38.63	45.92	27.68	22.93		35.2415	11.1572
CUMR	139.01	134.37	129.01	150.67	144.58	135.13	124.06	141.37	146.56	142.88	120.22	160.63	140.88	132.73	145.12	155.55	156.39	125.72	142.33	136.89		140.205	10.869
COR	181.03	162.91	165.31	150.21	162.91	140.33	147.56	175.02	134.61	168.61	166.12	149.23	154.25	152.46	151.01	165.11	141.55	149.03	146.02	139.63		155.146	12.6061
Figure 3g Open Field Test - Total Distance (m)
	Batch1	Batch2	Batch3	Batch4	Batch5	Batch6	Batch 7	Batch 8	Batch 9	Batch 10	Batch 11	Batch 12	Batch 13	Batch 14	Batch 15	Batch 16	Batch 17	Batch 18	Batch 19	Batch 20		Average	SD		ANOVA table	SS	DF	MS	F (DFn, DFd)	P value
Control	18.09	19.92	19.12	14.1	16.95	10.77	19.5	14.59	19.43	16.54	17.85	19.26	12.2	13.79	17.8	14.8	10.94	12.32	10.59	12.36		15.546	3.27048		Treatment (between columns)	3785	6	630.9	F (6, 133) = 72.35	P<0.0001
CURD	16.29	22.54	18.48	20.36	17.12	24.34	17.44	25.16	19.84	19.29	25.47	21.35	22.7	21.84	22.49	21.63	23.1	16.97	19.98	20.87		20.863	2.70889		Residual (within columns)	1160	133	8.72
AMP	21.67	24.4	20.7	22.65	23.25	23.52	27.62	22.87	19.22	22.02	21.23	27.23	23.86	23.76	22.59	19.06	23.75	18.51	28.15	26.03		23.1045	2.71765		Total	4945	139
CURD+Li	22.01	19.94	21.09	15.02	22.57	19.67	13.74	18.67	14.9	19.84	18.4	18.52	15	16.32	19.64	16.48	21.29	15.88	16.46	23.24		18.434	2.83002
CURD+VPA	18.9	18.79	19.76	15.81	15.85	23.44	13.77	18.18	18.9	19.7	15.92	22.08	16.37	21.26	22.86	19.34	17.86	16.78	13.93	16.81		18.3155	2.73707
CUMR	13.47	10.2	6.16	11.32	5.54	5.67	13.22	9.49	7.6	9.81	13.27	13.96	4.88	4.2	10.57	6.89	11.39	9.32	7.12	4.54		8.931	3.22413
COR	11.66	11.96	7.42	10.54	4.14	12.16	6.42	6.49	9.85	4.23	5.91	8.11	13.8	8.8	13.46	6.88	4.59	12.2	8.07	6.12		8.6405	3.1188
Figure 3h Open Field Test - Time Spent in Central (second)
	Batch1	Batch2	Batch3	Batch4	Batch5	Batch6	Batch 7	Batch 8	Batch 9	Batch 10	Batch 11	Batch 12	Batch 13	Batch 14	Batch 15	Batch 16	Batch 17	Batch 18	Batch 19	Batch 20		Average	SD		ANOVA table	SS	DF	MS	F (DFn, DFd)	P value
Control	35.59	18.26	23.91	19.23	27.22	28.02	36.59	29.69	24.85	24.86	29.93	35.17	21.84	28.04	29.8	31.21	29.07	34.62	31.38	37.54		28.841	5.53951		Treatment (between columns)	37576	6	6263	F (6, 133) = 128.3	P<0.0001
CURD	68.21	67.07	60.86	46.34	47.75	54.81	65.81	52.81	51.1	74.3	55.13	53.58	39.18	61.95	43.04	40.77	76.12	56.75	64.5	51.54		56.581	10.6102		Residual (within columns)	6490	133	48.8
AMP	37.39	27.72	18.25	44.94	25.37	21.45	30.86	42.26	31	37.95	35.55	41.62	16.69	42.53	19.35	32.58	37.14	30.48	24.54	30.41		31.404	8.56152		Total	44066	139
CURD+Li	38.45	31.64	30.13	52.1	38.9	36.03	35.89	42.35	36.35	33.47	52.99	46.16	44.47	38.8	40	41.21	32.91	53.06	51.24	24.28		40.0215	8.06329
CURD+VPA	40.18	51.13	32.31	46.81	44.52	45.21	50.13	44.61	50.86	38.53	33.5	29.36	42.23	43.98	36.61	30.84	43.14	37.27	46.09	41.96		41.4635	6.52139
CUMR	7.6	12.94	8.07	6.78	5.56	9.35	9.35	7.87	11.93	7.22	11.77	13.02	13.85	6.94	9.78	11.63	11.37	6.61	6.07	12.18		9.4945	2.64223
COR	11.9	7.5	8.04	11.08	4.37	10.24	11.69	6.1	8.46	3.57	9.69	7.24	3.12	11.8	9.51	3.2	4.1	5.57	2.93	3.73		7.192	3.238
Figure 3i Open Field Test - Vertical Counts (time)
	Batch1	Batch2	Batch3	Batch4	Batch5	Batch6	Batch 7	Batch 8	Batch 9	Batch 10	Batch 11	Batch 12	Batch 13	Batch 14	Batch 15	Batch 16	Batch 17	Batch 18	Batch 19	Batch 20		Average	SD		ANOVA table	SS	DF	MS	F (DFn, DFd)	P value
Control	26	21	17	33	29	28	21	39	30	27	15	23	21	26	30	15	37	30	32	19		25.95	6.85546		Treatment (between columns)	76344	6	12724	F (6, 133) = 215.2	P<0.0001
CURD	93	84	64	93	83	94	57	74	59	85	92	72	92	67	87	63	81	56	77	65		76.9	13.2264		Residual (within columns)	7864	133	59.13
AMP	36	20	37	38	16	30	14	28	18	17	24	28	19	35	34	16	32	26	32	33		26.65	8.02808		Total	84208	139
CURD+Li	55	60	50	43	63	59	38	59	54	58	57	42	44	56	47	48	46	46	44	49		50.9	7.18112
CURD+VPA	64	54	44	64	49	44	40	53	38	49	53	48	50	65	43	49	56	57	62	58		52	8.06552
CUMR	10	12	14	10	13	7	8	8	6	12	11	9	10	9	12	7	6	10	11	9		9.7	2.27342
COR	8	4	6	6	12	11	7	8	8	13	9	6	6	7	10	11	7	7	8	5		7.95	2.39462
Figure 3j Three-chamber sociability test - Social Circle Duration Rate (%)
	Batch1	Batch2	Batch3	Batch4	Batch5	Batch6	Batch 7	Batch 8	Batch 9	Batch 10	Batch 11	Batch 12	Batch 13	Batch 14	Batch 15	Batch 16	Batch 17	Batch 18	Batch 19	Batch 20		Average	SD		ANOVA table	SS	DF	MS	F (DFn, DFd)	P value
Control	20.52	20.66	17.31	21.18	17.61	19.55	18.17	16.79	18.54	17.77	19.23	22.08	19.72	16.88	21.06	20.44	18.46	17.96	17.54	19		19.0235	1.56558		Treatment (between columns)	7646	6	1274	F (6, 133) = 400.7	P<0.0001
CURD	30.33	29.11	35.19	29.84	33.21	26.98	29.94	35	31.28	28.87	30.61	28.19	26.54	30.52	31.1	28.55	29.9	28.32	27.58	30.03		30.0545	2.32876		Residual (within columns)	423	133	3.181
AMP	18.85	21.88	23.09	16.57	17.45	20.32	18.95	19.5	21.3	18.36	16.67	19.66	18.96	22.4	21.35	15.59	19.32	20.1	17.13	16.12		19.1785	2.15321		Total	8069	139
CURD+Li	24.63	23.13	22.62	23.78	23.93	25.07	23.47	25.67	23.72	22.4	26.38	26.31	25.81	25.06	27.59	27.94	27.91	27.88	27.68	27.68		25.433	1.92127
CURD+VPA	23.68	26.17	24.58	24.73	23.01	23.86	25.23	25.5	22.94	22.73	23.83	24.8	24.14	23.25	27.47	24.22	26.83	25.9	26.74	24.71		24.716	1.37453
CUMR	8.36	11.26	10.06	9.44	7.69	12.85	8.91	8.16	9.11	10.26	11.46	9.13	10.17	7.94	9.54	8.3	7.85	9.88	9.79	8.99		9.4575	1.32911
COR	10.68	12.33	11.55	10.5	10.21	9.45	8.12	7.54	8.61	7.66	9.83	10.61	9.9	9.01	8.64	6.41	8.44	7.46	7.22	8.61		9.139	1.55144
Figure 3k Three-chamber sociability test - Chamber Duration Rate (%)
	Empty
	Batch1	Batch2	Batch3	Batch4	Batch5	Batch6	Batch 7	Batch 8	Batch 9	Batch 10	Batch 11	Batch 12	Batch 13	Batch 14	Batch 15	Batch 16	Batch 17	Batch 18	Batch 19	Batch 20		Average	SD		ANOVA table	SS	DF	MS	F (DFn, DFd)	P value
Control	17.32	17.91	18.36	14.54	19.61	18.01	19.57	21.35	15.34	16.54	20.84	19.16	17.38	18.94	20.24	19.01	19.55	18.84	19.11	17.54		18.458	1.70343		Treatment (between columns)	67193	6	11199	F (6, 133) = 701.6	P<0.0001
CURD	3.55	3.65	7.59	7.88	4.36	4.67	5.22	5.06	5.62	5.84	5.87	5.94	6.36	6.45	6.85	5.66	5.84	3.85	6.23	4.91		5.57	1.19406		Residual (within columns)	2123	133	15.96
AMP	16.59	18.22	18.55	15.34	18.56	20.01	19.53	22.98	14.49	18.11	19.89	20.14	22.06	16.11	18.59	18.99	20.32	20.01	17.89	18.12		18.725	2.07382		Total	69316	139
CURD+Li	10.66	12.47	11.56	10.9	8.71	10.58	9.92	10.14	11.08	11.73	9.6	10.61	10.37	9.75	9.01	12.96	12.12	11.44	9.25	8.11		10.5485	1.2799
CURD+VPA	11.51	8.49	8.31	11.19	11.95	10.97	9.45	9.05	8.9	11.6	12.27	12.81	10.42	12.81	10.19	9.36	11.2	10.57	9.19	9.97		10.5105	1.40165
CUMR	50.12	54.84	62.64	68.32	69.29	64.88	70.2	56.61	46.25	59.31	69.21	47.36	68.62	66.23	54.43	61.14	60.71	58.45	48.44	58.11		59.758	7.76157
COR	68.25	50.64	59.55	59.78	52.64	62.36	68.51	70.12	58.34	65.55	56.45	49.66	60.25	58.64	65.32	57.65	60.66	67.45	55.21	70.12		60.8575	6.26561
	Centrol
	Batch1	Batch2	Batch3	Batch4	Batch5	Batch6	Batch 7	Batch 8	Batch 9	Batch 10	Batch 11	Batch 12	Batch 13	Batch 14	Batch 15	Batch 16	Batch 17	Batch 18	Batch 19	Batch 20		Average	SD		ANOVA table	SS	DF	MS	F (DFn, DFd)	P value
Control	6.83	11.65	11.85	7.14	7.95	9.87	10.25	10.48	12.44	9.54	10.44	10.46	11.52	13.22	8.99	7.95	11.16	12.54	10.61	9.24		10.2065	1.79549		Treatment (between columns)	13.3	6	2.217	F (6, 133) = 0.8891	P=0.5049
CURD	7.11	7.86	7.98	8.85	11.54	11.75	10.65	9.88	10.76	9.64	11.54	8.52	8.08	9.36	9.51	10.95	9.46	11.01	8.64	8.03		9.556	1.41073		Residual (within columns)	331.6	133	2.493
AMP	6.82	8.61	8.94	8.87	9.86	8.24	9.64	10.06	8.14	9.57	11.24	10.87	11.56	9.54	10.26	7.85	8.11	10.07	11.22	12.43		9.595	1.42643		Total	344.9	139
CURD+Li	9.92	8	8.56	12.71	11.22	8.95	11.33	7.36	10.73	8.93	11.43	9.78	11.31	8.83	10.31	11.01	8.38	12.13	7.66	7.93		9.824	1.60637
CURD+VPA	11.4	8	8.29	9.74	11.77	9.31	12.53	10.01	8.19	11.88	10	10.89	12.25	12.82	8.81	8.41	8.78	8.58	12.59	8.43		10.134	1.71437
CUMR	7.11	7.84	8.09	9.22	10.97	11.85	11.54	10.07	10.54	8.06	11.34	7.52	8.36	9.55	10.48	11.02	9.67	10.79	8.84	7.31		9.5085	1.53317
COR	6.82	8.61	8.94	9.16	10.54	7.46	8.44	9.57	7.94	9.26	11.04	11.14	10.72	9.66	9.84	6.84	7.38	9.96	10.84	12.23		9.3195	1.52757
	Stranger
	Batch1	Batch2	Batch3	Batch4	Batch5	Batch6	Batch 7	Batch 8	Batch 9	Batch 10	Batch 11	Batch 12	Batch 13	Batch 14	Batch 15	Batch 16	Batch 17	Batch 18	Batch 19	Batch 20		Average	SD		ANOVA table	SS	DF	MS	F (DFn, DFd)	P value
Control	75.85	70.44	69.79	78.32	72.44	72.12	70.18	68.17	72.22	73.92	68.72	69.38	71.1	67.84	70.77	73.04	69.29	68.62	70.28	73.22		71.2855	2.66897		Treatment (between columns)	62261	6	10377	F (6, 133) = 409.4	P<0.0001
CURD	89.34	88.51	84.32	82.9	84.67	83.48	83.24	84.87	84.01	85.94	82.59	85.54	85.56	84.19	83.64	83.39	84.7	85.14	85.13	87.06		84.911	1.76439		Residual (within columns)	3371	133	25.35
AMP	76.59	73.17	72.51	75.79	71.58	71.75	70.83	66.96	77.37	72.32	68.87	68.99	66.38	74.35	71.15	73.16	71.57	69.92	70.89	69.45		71.68	2.91313		Total	65632	139
CURD+Li	79.42	79.53	79.88	76.39	80.07	80.47	78.75	82.5	78.19	79.34	78.97	79.61	78.32	81.42	80.68	76.03	79.5	76.43	83.09	83.96		79.6275	2.09106
CURD+VPA	77.09	83.51	83.4	79.07	76.28	79.72	78.02	80.94	82.91	76.52	77.73	76.3	77.33	74.37	81	82.23	80.02	80.85	78.22	81.6		79.3555	2.65863
CUMR	44.77	39.32	31.27	24.46	20.74	23.27	18.26	33.32	43.21	32.63	19.45	51.36	23.02	24.22	35.09	27.84	29.62	30.76	42.72	33.58		31.4455	9.21222
COR	24.93	40.75	31.51	31.06	36.82	30.18	23.05	20.31	33.72	56.29	32.51	39.2	29.03	31.7	24.84	35.51	31.96	22.59	33.95	29.88		31.9895	7.89863
Figure 3m Bite ability Test - Chippings Weight (g)
	Batch1	Batch2	Batch3	Batch4	Batch5	Batch6	Batch 7	Batch 8	Batch 9	Batch 10	Batch 11	Batch 12	Batch 13	Batch 14	Batch 15	Batch 16	Batch 17	Batch 18	Batch 19	Batch 20		Average	SD		ANOVA table	SS	DF	MS	F (DFn, DFd)	P value
Control	0.33	0.34	0.29	0.36	0.41	0.43	0.45	0.26	0.25	0.31	0.37	0.28	0.32	0.31	0.42	0.4	0.28	0.23	0.31	0.37		0.336	0.063445		Treatment (between columns)	5.969	6	0.9948	F (6, 133) = 226.6	P<0.0001
CURD	0.65	0.66	0.78	0.83	0.6	0.62	0.74	0.75	0.77	0.63	0.79	0.82	0.76	0.57	0.8	0.82	0.7	0.74	0.66	0.74		0.7215	0.0796885		Residual (within columns)	0.5838	133	0.00439
AMP	0.72	0.51	0.63	0.62	0.52	0.51	0.61	0.63	0.68	0.48	0.52	0.66	0.72	0.5	0.51	0.63	0.63	0.62	0.74	0.64		0.604	0.081331		Total	6.553	139
CURD+Li	0.48	0.56	0.47	0.58	0.43	0.39	0.48	0.55	0.42	0.54	0.51	0.41	0.61	0.55	0.5	0.53	0.56	0.51	0.57	0.54		0.5095	0.0612566
CURD+VPA	0.53	0.59	0.52	0.45	0.52	0.49	0.59	0.36	0.36	0.41	0.37	0.36	0.44	0.53	0.35	0.49	0.45	0.45	0.65	0.59		0.475	0.0901753
CUMR	0.14	0.16	0.2	0.15	0.17	0.14	0.18	0.21	0.14	0.15	0.15	0.18	0.14	0.15	0.15	0.16	0.14	0.09	0.12	0.11		0.1515	0.028149
COR	0.1	0.14	0.16	0.2	0.18	0.17	0.13	0.14	0.11	0.1	0.07	0.15	0.13	0.12	0.13	0.07	0.12	0.13	0.14	0.13		0.131	0.03259
Figure 3n Pentobarbital-induced sleep test - Sleep Latency (second)
	Batch1	Batch2	Batch3	Batch4	Batch5	Batch6	Batch 7	Batch 8	Batch 9	Batch 10	Batch 11	Batch 12	Batch 13	Batch 14	Batch 15	Batch 16	Batch 17	Batch 18	Batch 19	Batch 20		Average	SD		ANOVA table	SS	DF	MS	F (DFn, DFd)	P value
Control	348	368	345	308	365	297	364	282	341	282	282	379	360	333	312	321	288	331	294	376		328.8	33.9064		Treatment (between columns)	225428	6	37571	F (6, 133) = 42.02	P<0.0001
CURD	467	441	456	406	477	415	392	439	411	403	404	434	440	423	423	479	392	417	404	402		426.25	27.0222		Residual (within columns)	118920	133	894.1
AMP	422	420	429	473	416	480	449	477	480	458	426	404	441	448	442	494	466	490	399	463		448.85	28.8194		Total	344347	139
CURD+Li	341	406	361	329	352	377	390	388	335	344	325	425	395	330	390	424	338	358	420	369		369.85	33.3692
CURD+VPA	336	411	347	379	408	343	395	425	328	421	399	365	347	381	366	402	336	394	411	386		379	30.9839
CUMR	395	382	455	392	396	454	414	426	428	469	388	383	459	399	433	399	453	422	427	414		419.4	27.6089
COR	455	424	465	433	468	390	473	419	444	449	388	440	433	478	443	426	400	415	438	471		437.6	26.6979
Figure 3o Pentobarbital-induced sleep test - Sleep Duration (Minute)
	Batch1	Batch2	Batch3	Batch4	Batch5	Batch6	Batch 7	Batch 8	Batch 9	Batch 10	Batch 11	Batch 12	Batch 13	Batch 14	Batch 15	Batch 16	Batch 17	Batch 18	Batch 19	Batch 20		Average	SD		ANOVA table	SS	DF	MS	F (DFn, DFd)	P value
Control	48.84	30.81	50.75	56.41	43.57	37.27	33.49	54.26	54.85	33.24	30.2	46.19	31.52	45.78	38.06	35.55	52.8	47.96	38.96	35.48		42.2995	8.84307		Treatment (between columns)	9289	6	1548	F (6, 133) = 37.04	P<0.0001
CURD	27.68	30.61	13.44	14.72	16.47	19.75	27.74	25.26	20.13	23.09	16.36	24.44	20.6	30.54	28.97	26.43	16.93	21.26	14	23.02		22.072	5.56597		Residual (within columns)	5558	133	41.79
AMP	15.45	8.05	10.52	18.85	7.11	25.58	12.86	21.72	21.09	20.82	21.29	13.76	23.76	25.18	10.78	26.03	25.13	8.25	18.23	12.56		17.351	6.46141		Total	14847	139
CURD+Li	36.16	38.58	36.83	23.1	40.66	27.33	24.71	41.08	35.7	23.31	35.35	39.54	36.03	39.59	33.86	39.87	31.52	35.81	38.12	26.06		34.1605	6.0096
CURD+VPA	42.15	26.83	29.43	30.35	33.88	37.15	41.72	29.9	30.66	28.59	37.25	28.77	26.21	29.49	32.92	32.27	42.25	24.26	34.12	42.43		33.0315	5.69929
CUMR	23.44	20.34	24.04	31.65	17.19	36.25	34.84	24.87	29.47	23.98	28.25	36.63	34.38	30.45	17.68	19.21	30.49	28.45	23.69	19.12		26.721	6.25941
COR	28.31	23.17	17.5	12.35	29.82	14.56	15.62	28.61	17.09	18.91	24.58	13.86	23.6	21.83	27.56	14.37	20.01	19.6	31.54	20.58		21.1735	5.81666
Figure 3p Observed sleep test - Total Sleep Time (Hour)
	Batch1	Batch2	Batch3	Batch4	Batch5	Batch6	Batch 7	Batch 8	Batch 9	Batch 10	Batch 11	Batch 12	Batch 13	Batch 14	Batch 15	Batch 16	Batch 17	Batch 18	Batch 19	Batch 20		Average	SD		ANOVA table	SS	DF	MS	F (DFn, DFd)	P value
Control	7.88	10.25	10.06	7.36	8.56	7.21	8.58	7.76	7.7	11.22	9.65	9.88	8.81	7.61	9.12	7.86	8.65	11.21	8.86	7.22		8.7725	1.25654		Treatment (between columns)	217.3	6	36.21	F (6, 133) = 39.61	P<0.0001
CURD	3.33	4.66	5.75	5.21	4.43	3.44	4.31	6.85	5.33	6.15	4.96	5.82	6.31	3.85	4.66	5.53	4.87	4.82	4.99	4.4		4.9835	0.920888		Residual (within columns)	121.6	133	0.9141
AMP	5.51	5.13	6.56	5.03	6.88	5	5.35	6.61	5.06	7.75	5.55	5.76	3.92	5.31	4.86	5.8	5.71	4.93	6.42	5.21		5.6175	0.866699		Total	338.8	139
CURD+Li	5.53	7.86	6.04	6.18	5.5	6.4	5.53	6.76	7.13	6.63	6.81	7.03	5.42	7.98	5.8	6.36	6.35	7.56	5.22	5.02		6.3555	0.86868
CURD+VPA	7.44	8	5.74	5.51	7.99	6.31	7.76	6.05	7.39	7.84	7.78	7.35	7.03	7.06	6.95	6.07	5.85	5.4	7.67	7.21		6.92	0.877964
CUMR	4.51	4.79	6.81	4.62	5.99	6.65	6.86	5.44	5.96	4.11	5.64	6.01	4.51	5.52	5	5.31	5.01	6.53	6.08	6.77		5.606	0.861641
COR	4.78	3.65	4.12	5.31	5.06	4.11	5.56	6.11	5.66	4.89	3.02	4.6	6.71	5.06	5.91	5.12	6.36	4.26	5.41	3.52		4.961	0.9762
[truncated: 2 more columns]

## Sheet: Figure 4
Figure 4b Normalized Intensity
OA555 - Anterior
	Batch1	Batch2	Batch3	Batch4	Batch5	Batch6	Batch 7	Batch 8	Batch 9	Batch 10	Batch 11	Batch 12		Average	SD		ANOVA table	SS	DF	MS	F (DFn, DFd)	P value
Control	1.02331	0.928025	1.00182	0.914482	0.8843	1.05435	1.00164	1.08142	0.949491	0.966259	1.08548	1.10943		1	0.0732265		Treatment (between columns)	1.564	2	0.7818	F (2, 33) = 140.0	P<0.0001
CURD	0.716513	0.751246	0.796482	0.653036	0.743673	0.64935	0.835803	0.669416	0.766337	0.685631	0.740541	0.67089		0.723243	0.0594511		Residual (within columns)	0.1843	33	0.005585
CUMR	0.563227	0.613309	0.46791	0.382782	0.503601	0.495364	0.398923	0.659098	0.518876	0.468757	0.42693	0.382708		0.490124	0.0886404		Total	1.748	35
OA555 - Posterior
	Batch1	Batch2	Batch3	Batch4	Batch5	Batch6	Batch 7	Batch 8	Batch 9	Batch 10	Batch 11	Batch 12		Average	SD		ANOVA table	SS	DF	MS	F (DFn, DFd)	P value
Control	1.15119	1.03863	0.892883	0.951303	0.875494	0.99829	1.09776	0.957698	1.00703	1.02376	0.921582	1.08437		1	0.0847082		Treatment (between columns)	1.348	2	0.6742	F (2, 33) = 160.0	P<0.0001
CURD	0.684571	0.622187	0.641513	0.691424	0.724193	0.675674	0.517256	0.569757	0.675287	0.602525	0.555839	0.614506		0.631228	0.0623562		Residual (within columns)	0.1391	33	0.004214
CUMR	0.619826	0.583604	0.537692	0.524902	0.544828	0.572399	0.50369	0.602173	0.54333	0.563767	0.600588	0.494529		0.557611	0.0397223		Total	1.488	35
FITC-D3 - Anterior
	Batch1	Batch2	Batch3	Batch4	Batch5	Batch6	Batch 7	Batch 8	Batch 9	Batch 10	Batch 11	Batch 12		Average	SD		ANOVA table	SS	DF	MS	F (DFn, DFd)	P value
Control	1.06072	0.985117	0.946339	1.01707	1.05053	1.08877	1.02372	0.971054	1.00457	0.935747	0.870917	1.04546		1	0.0616369		Treatment (between columns)	1.256	2	0.6282	F (2, 33) = 130.9	P<0.0001
CURD	0.729308	0.651512	0.786857	0.740279	0.776006	0.808959	0.605014	0.819651	0.710338	0.721508	0.638526	0.668448		0.721367	0.0695634		Residual (within columns)	0.1583	33	0.004798
CUMR	0.591469	0.611477	0.572579	0.477368	0.698349	0.585545	0.426681	0.577287	0.549559	0.507869	0.502084	0.455606		0.546323	0.0758746		Total	1.415	35
FITC-D3 - Posterior
	Batch1	Batch2	Batch3	Batch4	Batch5	Batch6	Batch 7	Batch 8	Batch 9	Batch 10	Batch 11	Batch 12		Average	SD		ANOVA table	SS	DF	MS	F (DFn, DFd)	P value
Control	1.1507	1.12529	0.936429	0.984613	1.05456	0.899129	1.13552	1.02317	0.954208	0.893771	0.911568	0.931034		1	0.0956792		Treatment (between columns)	1.757	2	0.8784	F (2, 33) = 119.5	P<0.0001
CURD	0.71611	0.603467	0.551465	0.838395	0.745254	0.784223	0.565628	0.606044	0.650908	0.704301	0.77271	0.704672		0.686931	0.0917044		Residual (within columns)	0.2426	33	0.007352
CUMR	0.530997	0.564535	0.443882	0.48274	0.407193	0.553634	0.373749	0.50723	0.413978	0.466815	0.374305	0.416018		0.461256	0.0670105		Total	1.999	35
Figure 4d Normalized Intensity
	Batch1	Batch2	Batch3	Batch4	Batch5	Batch6	Batch 7	Batch 8	Batch 9	Batch 10	Batch 11	Batch 12		Average	SD		ANOVA table	SS	DF	MS	F (DFn, DFd)	P value
Control	1.01229	1.02825	0.996682	1.03614	1.00471	0.979961	1.04765	0.963642	1.00645	0.941169	0.985713	0.99735		1	0.0301451		Treatment (between columns)	6.278	7	0.8969	F (7, 88) = 191.9	P<0.0001
Saline	1.06952	1.01648	1.01608	0.97461	0.994006	1.00805	1.03507	1.0027	0.950934	0.98277	0.934213	1.01808		1.00021	0.0365613		Residual (within columns)	0.4114	88	0.004675
CURD	1.28718	1.2927	1.21244	1.18261	1.23318	1.25003	1.31103	1.22167	1.27933	1.26127	1.24869	1.3422		1.26019	0.0449328		Total	6.69	95
AMP	1.5268	1.55502	1.41001	1.31999	1.4884	1.34139	1.32909	1.45389	1.68116	1.42245	1.62725	1.52371		1.47326	0.115947
CURD+Li	1.24191	1.07911	1.12709	1.12283	1.26437	1.18555	1.00411	1.02629	1.11228	1.24048	1.18751	1.07651		1.139	0.085618
CURD+VPA	1.0278	1.03759	1.0685	1.24225	1.17772	1.1886	1.18251	1.04104	1.24235	1.24653	1.15524	1.2529		1.15525	0.0884408
CUMR	0.780477	0.740522	0.791486	0.726744	0.68608	0.764332	0.807404	0.834425	0.692768	0.74828	0.783995	0.713234		0.755812	0.0460979
COR	0.667205	0.606757	0.637122	0.536263	0.61893	0.67364	0.650231	0.525829	0.622541	0.566226	0.614515	0.659193		0.614871	0.0490988

## Sheet: Figure 5
Figure 5b p-GSK3β/GSK3β in human plasma
	Batch1	Batch2	Batch3	Batch4	Batch5	Batch6	Batch7	Batch8	Batch9	Batch10	Batch11	Batch12	Batch13	Batch14	Batch15	Batch16	Batch17	Batch18	Batch19	Batch20	Batch21	Batch22	Batch23	Batch24	Batch25	Batch26	Batch27	Batch28	Batch29	Batch30		Average	SD		ANOVA table	SS	DF	MS	F (DFn, DFd)	P value
Control	0.926472	0.791386	1.06724	0.89323	0.943791	0.809158	1.1131	1.21824	1.21692	0.875424	0.924968	1.19893	0.875576	0.812732	1.07207	1.05393	1.00234	0.56288	0.64308	0.94367	0.780597	0.697834	0.760606	1.10664	0.81055	0.912228	1.08632	0.776264	0.915818	1.02377		0.927192	0.167205		Treatment (between columns)	6.08	2	3.04	F (2, 87) = 131.0	P<0.0001
Mania	0.214749	0.19314	0.275018	0.391887	0.430659	0.307413	0.363114	0.507059	0.378762	0.268484	0.20086	0.249264	0.265226	0.372342	0.178436	0.443628	0.179852	0.276646	0.225773	0.304559	0.405924	0.426912	0.192309	0.245713	0.206822	0.316399	0.231163	0.310143	0.156138	0.2423		0.292023	0.0931217		Residual (within columns)	2.02	87	0.02321
MDD	0.39247	0.36807	0.516098	0.692081	0.670751	0.42774	0.430604	0.496713	0.540062	0.436632	0.764761	0.394244	0.557897	0.321058	0.463984	0.85074	0.912099	0.807596	0.828821	0.623354	0.516743	0.287094	0.479954	0.731744	0.698847	0.557534	0.542569	0.918251	0.305174	0.626199		0.571996	0.181696		Total	8.1	89
Figure 5c GSK3β/β-actin in human plasma
	Batch1	Batch2	Batch3	Batch4	Batch5	Batch6	Batch7	Batch8	Batch9	Batch10	Batch11	Batch12	Batch13	Batch14	Batch15	Batch16	Batch17	Batch18	Batch19	Batch20	Batch21	Batch22	Batch23	Batch24	Batch25	Batch26	Batch27	Batch28	Batch29	Batch30		Average	SD		ANOVA table	SS	DF	MS	F (DFn, DFd)	P value
Control	2.05617	1.76508	1.78412	1.62189	1.39706	1.94036	1.35311	1.488	1.48724	1.20321	1.88559	1.75446	2.19914	1.6274	2.01674	1.9563	2.13094	2.29566	2.1716	1.65609	1.51628	1.80854	1.54903	1.51874	1.86128	1.4777	1.92369	2.13523	1.25224	1.26602		1.73663	0.307296		Treatment (between columns)	0.4168	2	0.2084	F (2, 87) = 2.080	P=0.1311
Mania	1.76506	1.90525	1.56485	1.41536	1.30016	1.70534	1.51872	1.10931	1.3901	1.70937	2.03873	2.01201	1.87717	1.55807	1.71424	1.26783	2.06115	1.24762	1.74241	1.63306	1.12224	1.05853	1.56375	2.18968	1.87704	1.67048	1.7174	1.32846	1.92893	2.03015		1.63408	0.309652		Residual (within columns)	8.717	87	0.1002
MDD	1.7769	1.95006	2.27538	1.58411	1.8845	1.99157	1.80974	2.21517	1.72138	1.56264	1.42361	2.0421	2.16501	2.16153	1.48583	1.527	1.47118	1.61517	1.53315	1.38107	1.75627	2.38071	2.27022	1.88678	1.41984	2.21122	1.52488	1.40442	2.26263	1.28097		1.79917	0.332072		Total	9.134	89
Figure 5d p-cPLA2/cPLA2 in human plasma
	Batch1	Batch2	Batch3	Batch4	Batch5	Batch6	Batch7	Batch8	Batch9	Batch10	Batch11	Batch12	Batch13	Batch14	Batch15	Batch16	Batch17	Batch18	Batch19	Batch20	Batch21	Batch22	Batch23	Batch24	Batch25	Batch26	Batch27	Batch28	Batch29	Batch30		Average	SD		ANOVA table	SS	DF	MS	F (DFn, DFd)	P value
Control	0.264574	0.454722	0.230803	0.356374	0.367334	0.624761	0.366702	0.454071	0.707891	0.404702	0.413572	0.390817	0.650446	0.186839	0.302254	0.202569	0.308123	0.639692	0.29917	0.439958	0.666786	0.240137	0.381095	0.345576	0.212927	0.576529	0.490918	0.537233	0.39999	0.597689		0.417142	0.150916		Treatment (between columns)	12.82	2	6.41	F (2, 87) = 174.6	P<0.0001
Mania	1.00473	1.03702	1.05908	1.08062	1.08336	1.05305	1.02467	1.02473	1.05547	1.08623	1.1152	1.22409	1.2074	1.24285	1.33815	1.38401	1.31279	1.37475	1.45468	1.43492	1.50978	1.51741	1.497	1.32535	1.65949	1.66385	1.41251	1.09872	1.30395	1.47862		1.26882	0.202051		Residual (within columns)	3.194	87	0.03672
MDD	0.568584	0.664589	0.563491	0.990389	0.55647	0.503747	0.584936	0.291866	0.352111	0.261627	0.235662	0.317307	0.965609	0.313152	0.501658	0.497705	0.526446	0.563181	0.809087	0.729975	0.491027	0.322042	0.650791	0.595251	0.214824	0.453821	0.895329	0.780635	0.528875	0.217077		0.531576	0.215746		Total	16.01	89
Figure 5e cPLA2/β-actin in human plasma
	Batch1	Batch2	Batch3	Batch4	Batch5	Batch6	Batch7	Batch8	Batch9	Batch10	Batch11	Batch12	Batch13	Batch14	Batch15	Batch16	Batch17	Batch18	Batch19	Batch20	Batch21	Batch22	Batch23	Batch24	Batch25	Batch26	Batch27	Batch28	Batch29	Batch30		Average	SD		ANOVA table	SS	DF	MS	F (DFn, DFd)	P value
Control	2.44747	1.48585	1.95768	2.58852	2.5757	1.43885	2.43238	2.36473	1.52441	2.13628	1.82659	1.63296	1.66593	2.26452	2.50564	2.5267	2.56469	1.82112	1.65102	1.51695	1.65959	1.74831	1.61839	2.47728	2.02606	2.06099	2.25104	1.94996	2.29189	1.946		2.03192	0.38459		Treatment (between columns)	20.43	2	10.22	F (2, 87) = 93.39	P<0.0001
Mania	1.39009	1.30911	1.27963	1.25045	1.21736	1.21458	1.20021	1.18419	1.13664	1.09702	1.0659	0.968037	0.96652	0.934122	0.851849	0.816299	0.808462	0.766673	0.718827	0.715724	0.673685	0.66567	0.628225	0.698262	0.532966	0.51234	0.571161	0.662913	0.542883	0.418215		0.893267	0.282122		Residual (within columns)	9.517	87	0.1094
MDD	0.979913	0.86234	1.49549	0.733713	0.952921	1.6486	1.06353	1.4087	1.65416	1.04294	1.16159	0.70975	0.727866	1.63801	1.16807	1.61229	1.20599	1.51538	1.18926	1.34861	1.33225	1.71593	0.873903	1.62471	1.54214	1.47995	0.970246	1.0933	0.950208	1.52407		1.24086	0.317273		Total	29.95	89
Figure 5f AA in human plasma (μg/ml)
	Batch1	Batch2	Batch3	Batch4	Batch5	Batch6	Batch7	Batch8	Batch9	Batch10	Batch11	Batch12	Batch13	Batch14	Batch15	Batch16	Batch17	Batch18	Batch19	Batch20	Batch21	Batch22	Batch23	Batch24	Batch25	Batch26	Batch27	Batch28	Batch29	Batch30		Average	SD		ANOVA table	SS	DF	MS	F (DFn, DFd)	P value
Control	0.641741	0.736402	0.655718	1.45894	1.09268	1.26635	0.304944	1.04991	0.519905	1.30815	1.52295	0.487206	0.880246	1.24659	1.43084	0.582782	0.363036	1.62521	0.862698	1.13407	1.63016	1.23514	0.578757	0.864984	0.719284	1.18015	1.64178	1.56967	1.0982	1.50672		1.03984	0.412594		Treatment (between columns)	49.63	2	24.82	F (2, 87) = 148.0	P<0.0001
BD	3.17642	2.00487	3.16595	3.0126	2.69529	2.42709	3.27757	2.32735	2.91096	3.22905	2.43628	2.31599	3.1373	3.32737	2.64572	3.10878	2.86251	2.93863	2.05451	3.21642	3.31951	2.29116	3.3851	3.38468	2.26299	2.87965	2.64306	2.79043	2.20042	2.12882		2.78522	0.443989		Residual (within columns)	14.59	87	0.1677
MDD	1.88357	1.4782	1.20389	0.776191	1.98448	1.73081	1.81763	1.06023	1.37592	1.14244	1.57077	1.58671	1.34673	1.68349	0.902648	1.42086	1.72674	1.28316	1.40718	1.68117	1.09049	1.67617	1.92058	1.53744	1.20136	0.871414	1.97466	1.97382	0.847789	1.91201		1.46895	0.368347		Total	64.22	89
Figure 5g PGE2 in human plasma (ng/ml)
	Batch1	Batch2	Batch3	Batch4	Batch5	Batch6	Batch7	Batch8	Batch9	Batch10	Batch11	Batch12	Batch13	Batch14	Batch15	Batch16	Batch17	Batch18	Batch19	Batch20	Batch21	Batch22	Batch23	Batch24	Batch25	Batch26	Batch27	Batch28	Batch29	Batch30		Average	SD		ANOVA table	SS	DF	MS	F (DFn, DFd)	P value
Control	9.82159	10.5797	29.7858	34.1459	20.6132	36.9571	24.144	15.1212	13.8472	20.0955	32.963	17.5586	15.9177	25.6013	21.6955	24.108	34.9911	8.81091	33.6446	18.2544	32.2167	10.9489	28.6768	30.1714	18.3825	25.0571	7.31105	24.1716	8.03122	25.024		21.9549	8.91777		Treatment (between columns)	15300	2	7650	F (2, 87) = 67.27	P<0.0001
BD	37.7064	44.9553	39.09	63.4207	67.1927	58.0607	62.4528	66.7804	54.901	36.9624	50.6148	55.3694	52.6173	62.882	35.1407	38.1173	40.1523	64.3456	63.8546	58.1964	68.2402	58.8939	42.2895	62.1915	46.1652	48.3895	43.8946	69.5632	34.543	58.2121		52.8399	11.3174		Residual (within columns)	9893	87	113.7
MDD	44.9945	24.609	25.8403	17.2127	48.5899	47.0819	45.1977	16.0585	23.0839	46.1857	37.1379	14.5983	29.0216	41.6432	19.4023	17.2825	23.4818	14.8986	23.9057	40.0613	15.6784	32.5604	30.7275	18.1409	42.5012	37.059	35.9465	47.5042	22.5512	27.7303		30.3562	11.5556		Total	25193	89

## Sheet: Figure 6
Figure 6b p-GSK-3β/GSK-3β in mice plasma
	Batch1	Batch2	Batch3	Batch4	Batch5	Batch6	Batch 7	Batch 8	Batch 9	Batch 10	Batch 11	Batch 12		Average	SD		ANOVA table	SS	DF	MS	F (DFn, DFd)	P value
Control	0.58187	0.506555	0.497885	0.600104	0.643955	0.572248	0.534073	0.555713	0.702065	0.493422	0.798428	0.717574		0.600324	0.0969865		Treatment (between columns)	1.418	5	0.2837	F (5, 66) = 73.83	P<0.0001
Saline	0.687348	0.511739	0.531451	0.605154	0.589362	0.466479	0.624231	0.570883	0.640162	0.620213	0.475724	0.61503		0.578148	0.0684125		Residual (within columns)	0.2536	66	0.003842
CURD	0.178161	0.160723	0.163544	0.178393	0.172739	0.223604	0.269329	0.190268	0.1895	0.245737	0.214165	0.171311		0.196456	0.0344994		Total	1.672	71
CURD +Li	0.476467	0.509431	0.468448	0.512606	0.432695	0.405893	0.398483	0.395545	0.429828	0.528771	0.555236	0.39633		0.459144	0.0571442
CURD +VPA	0.515031	0.436906	0.560633	0.537059	0.45513	0.505649	0.380611	0.449192	0.488329	0.554667	0.530086	0.390371		0.483639	0.0610312
CUMR	0.329934	0.399046	0.303693	0.324749	0.315113	0.329346	0.309825	0.324197	0.318845	0.358541	0.358559	0.302332		0.331182	0.0280473
Figure 6c GSK-3β/β-actin in mice plasma
	Batch1	Batch2	Batch3	Batch4	Batch5	Batch6	Batch 7	Batch 8	Batch 9	Batch 10	Batch 11	Batch 12		Average	SD		ANOVA table	SS	DF	MS	F (DFn, DFd)	P value
Control	1.73063	2.03017	2.2324	1.77393	1.87502	2.06075	2.13039	1.9553	1.65854	2.05384	1.55714	1.62279		1.89008	0.219463		Treatment (between columns)	0.1944	5	0.03889	F (5, 66) = 0.8388	P=0.5270
Saline	1.55252	2.04738	2.04547	1.8192	1.88479	2.18242	1.91457	2.12011	1.6164	1.63504	2.28995	1.90673		1.91788	0.233103		Residual (within columns)	3.06	66	0.04636
CURD	1.76463	2.15372	2.18093	2.09533	2.20095	2.00768	1.74011	1.68385	2.26093	1.6636	1.94253	2.11745		1.98431	0.218294		Total	3.255	71
CURD +Li	2.05149	1.89983	2.04525	1.89563	2.05667	2.16812	2.29044	2.28948	2.07929	1.56692	1.65531	2.14006		2.01154	0.224808
CURD +VPA	1.74212	2.15281	1.77581	1.76796	2.10316	1.78918	2.29045	2.21712	1.76968	1.55829	1.87052	2.12262		1.92998	0.233872
CUMR	2.07387	1.82544	2.184	1.99762	2.05586	1.93907	2.11736	2.29704	1.9295	1.76991	2.05506	2.15709		2.03348	0.150996
Figure 6d p-cPLA2/cPLA2 in mice plasma
	Batch1	Batch2	Batch3	Batch4	Batch5	Batch6	Batch 7	Batch 8	Batch 9	Batch 10	Batch 11	Batch 12		Average	SD		ANOVA table	SS	DF	MS	F (DFn, DFd)	P value
Control	0.825477	0.600499	0.68371	0.579627	0.669339	0.721469	0.866924	0.695027	0.743728	0.714049	0.559067	0.686995		0.695493	0.0912471		Treatment (between columns)	41.48	5	8.295	F (5, 66) = 200.1	P<0.0001
Saline	0.757731	0.713215	0.536415	0.641478	0.752558	0.644232	0.572995	0.601634	0.706751	0.511095	0.694074	0.730436		0.655218	0.0842062		Residual (within columns)	2.736	66	0.04145
CURD	2.49205	3.49694	3.3688	2.89585	2.9606	2.70555	2.76102	2.8645	3.06011	2.60837	2.79857	2.54991		2.88019	0.307989		Total	44.21	71
CURD +Li	0.944445	1.12082	1.03568	1.06648	0.902251	0.892067	0.848836	1.06565	0.929079	1.06955	1.02701	0.899718		0.983466	0.0900073
CURD +VPA	1.02806	1.1733	1.33413	1.0466	0.929364	1.30984	1.04396	1.01447	1.15218	0.922064	1.12385	1.34364		1.11845	0.148338
CUMR	0.727629	1.27976	0.835819	0.728082	1.16424	0.760305	1.43617	0.886863	1.71616	0.793561	0.737493	1.17691		1.02025	0.329133
Figure 6e cPLA2/β-actin in mice plasma
	Batch1	Batch2	Batch3	Batch4	Batch5	Batch6	Batch 7	Batch 8	Batch 9	Batch 10	Batch 11	Batch 12		Average	SD		ANOVA table	SS	DF	MS	F (DFn, DFd)	P value
Control	1.65283	1.72304	1.87282	1.72117	1.60379	1.53506	1.60831	1.55866	1.62551	1.54093	1.89841	1.74391		1.6737	0.121268		Treatment (between columns)	9.452	5	1.89	F (5, 66) = 106.8	P<0.0001
Saline	1.62645	1.51197	1.85913	1.55308	1.57377	1.55027	1.82984	1.5456	1.65285	1.84599	1.81083	1.6507		1.66754	0.132229		Residual (within columns)	1.168	66	0.01769
CURD	0.816921	0.625012	0.619104	0.68634	0.704031	0.701283	0.6933	0.697575	0.641119	0.737063	0.708247	0.726619		0.696385	0.0535584		Total	10.62	71
CURD +Li	1.47545	1.16731	1.24242	1.21757	1.4725	1.35475	1.4225	1.1793	1.25844	1.22647	1.18675	1.47928		1.3069	0.125176
CURD +VPA	1.2986	1.20162	1.07825	1.21415	1.39723	1.01351	1.39655	1.17868	1.28853	1.31206	1.23352	1.02034		1.21942	0.130308
CUMR	1.16298	0.646624	0.967485	1.09512	0.676336	1.01771	0.722603	0.979452	0.618673	1.02272	1.09296	0.781976		0.89872	0.196098
Figure 6f AA in mice plasma (ng/ml)
	Batch1	Batch2	Batch3	Batch4	Batch5	Batch6	Batch7	Batch8	Batch9	Batch10	Batch11	Batch12		Average	SD		ANOVA table	SS	DF	MS	F (DFn, DFd)	P value
Control	1.271	1.277	1.02442	1.11697	1.12762	1.3219	1.37776	1.07597	1.09931	1.37777	1.20028	1.21687		1.20724	0.119534		Treatment (between columns)	16.21	5	3.242	F (5, 66) = 74.52	P<0.0001
Saline	1.13695	1.04961	1.36559	1.08986	1.34182	1.37836	1.27789	1.09237	1.10397	1.38783	1.22711	1.26274		1.22617	0.126732		Residual (within columns)	2.871	66	0.0435
CURD	2.72179	2.09224	3.17829	2.95112	2.11539	2.82691	2.69845	2.74385	2.61705	2.59188	2.95677	2.01668		2.62587	0.37013		Total	19.08	71
CURD+Li	1.62932	1.38252	1.36818	1.8056	1.37035	1.62195	1.31575	1.46456	1.77858	1.65878	1.72486	1.79155		1.576	0.185189
CURD+VPA	1.64163	1.74237	1.75142	1.63543	1.46757	1.88421	1.60035	1.30552	1.85195	1.42764	1.38386	1.81301		1.62541	0.192765
CUMR	1.63528	1.51363	1.77684	1.33803	1.49518	1.37849	1.70532	1.58548	1.43233	1.57107	1.30113	1.39534		1.51068	0.149049
Figure 6g PGE2 in mice plasma (pg/ml)
	Batch1	Batch2	Batch3	Batch4	Batch5	Batch6	Batch7	Batch8	Batch9	Batch10	Batch11	Batch12		Average	SD		ANOVA table	SS	DF	MS	F (DFn, DFd)	P value
Control	29.8482	41.5631	43.4687	27.9406	42.8829	30.541	35.5469	40.4624	41.6298	28.9769	28.7394	40.7549		36.0296	6.3472		Treatment (between columns)	20632	5	4126	F (5, 66) = 94.65	P<0.0001
Saline	35.6849	44.222	31.2975	41.4715	42.671	30.9234	38.2527	26.0226	26.1486	34.2051	30.5298	29.6527		34.2568	6.24257		Residual (within columns)	2877	66	43.59
CURD	74.7141	93.4109	99.7969	78.7604	81.563	68.8175	78.0164	77.2425	94.3617	98.4263	88.8908	79.9732		84.4978	10.1011		Total	23509	71
CURD+Li	52.1606	53.8126	63.9408	50.4871	56.978	49.3634	60.7251	45.8704	63.274	57.5359	48.8148	60.4869		55.2875	6.05916
CURD+VPA	54.2784	60.7694	47.7872	62.7348	60.0695	58.4476	48.2842	55.0965	54.4621	51.1933	53.9905	49.8904		54.7503	4.94988
CUMR	45.2797	35.9748	49.2172	46.7933	45.2658	40.3982	49.4876	42.0099	42.7711	36.2097	41.8271	43.0638		43.1915	4.36584
Figure 6i p-GSK-3β/GSK-3β in sorted astrocytes
	Batch1	Batch2	Batch3	Batch4	Batch5	Batch6	Batch 7	Batch 8	Batch 9	Batch 10	Batch 11	Batch 12		Average	SD		ANOVA table	SS	DF	MS	F (DFn, DFd)	P value
Control	0.970504	0.975456	0.834903	1.00937	1.10386	0.827715	0.976127	1.26172	0.840111	0.883872	0.865372	1.08966		0.969889	0.132352		Treatment (between columns)	3.132	5	0.6264	F (5, 66) = 34.39	P<0.0001
Saline	0.921234	1.03318	0.790083	0.83536	0.764001	1.37019	0.974208	0.870651	0.867368	0.690151	0.739536	1.20807		0.922003	0.200078		Residual (within columns)	1.202	66	0.01822
CURD	0.499879	0.62222	0.562659	0.690358	0.550477	0.469305	0.875518	0.606225	0.709005	0.713816	0.514549	0.601973		0.617999	0.114342		Total	4.335	71
CURD +Li	0.750356	0.675613	0.814224	0.719859	1.00994	0.691327	0.658709	0.913226	0.728981	0.902066	0.798995	0.792006		0.787942	0.107455
CURD +VPA	0.746301	0.743486	0.657075	0.79286	0.841085	0.990848	0.74884	0.864014	0.680419	0.862527	0.762847	1.06249		0.812733	0.119821
CUMR	0.381551	0.37639	0.236432	0.477229	0.248781	0.303613	0.621011	0.34602	0.314915	0.228064	0.387928	0.269852		0.349316	0.113054
Figure 6j GSK-3β/β-actin in sorted astrocytes
	Batch1	Batch2	Batch3	Batch4	Batch5	Batch6	Batch 7	Batch 8	Batch 9	Batch 10	Batch 11	Batch 12		Average	SD		ANOVA table	SS	DF	MS	F (DFn, DFd)	P value
Control	1.53913	1.25825	1.96114	1.35976	1.09004	1.87575	1.30729	1.32411	1.73914	1.78862	1.81701	1.55808		1.55153	0.283182		Treatment (between columns)	0.6011	5	0.1202	F (5, 66) = 2.163	P=0.0688
Saline	1.57292	1.36175	1.52557	2.01421	2.08426	1.09419	1.73001	1.6647	1.59785	1.75673	2.04027	1.13178		1.63119	0.326415		Residual (within columns)	3.669	66	0.05558
CURD	1.64494	1.6511	1.46847	1.32517	1.17407	1.4992	1.20205	1.56571	1.49057	1.31899	1.65268	1.64685		1.46998	0.176234		Total	4.27	71
CURD +Li	1.68772	1.72457	1.52734	1.42317	1.30962	1.74307	1.77355	1.41536	1.65616	1.34954	1.74876	1.53397		1.5744	0.168759
CURD +VPA	1.42006	1.64657	1.75838	1.53113	1.07191	1.27501	1.71034	1.47443	1.48601	1.35148	1.5156	1.10028		1.4451	0.217526
CUMR	1.45644	1.68863	1.18732	1.27384	1.64555	1.19626	1.12624	1.1537	1.23234	1.50769	1.53643	1.26051		1.35541	0.199766
Figure 6k p-cPLA2/cPLA2 in sorted astrocytes
	Batch1	Batch2	Batch3	Batch4	Batch5	Batch6	Batch 7	Batch 8	Batch 9	Batch 10	Batch 11	Batch 12		Average	SD		ANOVA table	SS	DF	MS	F (DFn, DFd)	P value
Control	0.329558	0.460403	0.313819	0.301226	0.415442	0.273375	0.325322	0.364333	0.384931	0.354455	0.363607	0.415877		0.358529	0.0540667		Treatment (between columns)	13.26	5	2.651	F (5, 66) = 189.8	P<0.0001
Saline	0.389009	0.299962	0.426833	0.494365	0.325423	0.334339	0.464522	0.3467	0.400012	0.352871	0.352524	0.462489		0.387421	0.0626036		Residual (within columns)	0.922	66	0.01397
CURD	1.72606	1.53551	1.52412	2.0519	1.47559	1.58472	1.60043	1.81949	1.73161	1.36256	1.55031	1.60559		1.63066	0.180612		Total	14.18	71
CURD +Li	0.87498	0.590412	0.780667	0.669288	0.670503	0.720123	0.795177	0.978384	0.794079	0.74095	0.73013	0.685401		0.752508	0.1029
CURD +VPA	1.13022	0.887543	0.781201	0.840064	0.770867	0.643223	1.04462	0.91802	1.1378	0.852397	0.875078	0.984862		0.905491	0.148012
CUMR	0.517855	0.441973	0.564237	0.545955	0.64483	0.785786	0.53728	0.69133	0.463263	0.625507	0.59079	0.762423		0.597602	0.108906
Figure 6l cPLA2/β-actin in sorted astrocytes
	Batch1	Batch2	Batch3	Batch4	Batch5	Batch6	Batch 7	Batch 8	Batch 9	Batch 10	Batch 11	Batch 12		Average	SD		ANOVA table	SS	DF	MS	F (DFn, DFd)	P value
Control	2.44216	2.12736	2.56374	2.3725	1.98032	2.45259	2.44515	2.4282	2.47709	2.15239	2.28817	2.38528		2.34291	0.172223		Treatment (between columns)	28.59	5	5.718	F (5, 66) = 245.9	P<0.0001
Saline	2.06368	2.40693	2.20533	1.98259	1.95924	2.60025	2.10808	2.23023	2.4322	2.00267	2.31326	2.13797		2.20354	0.201269		Residual (within columns)	1.535	66	0.02325
CURD	0.631348	0.612463	0.759383	0.519389	0.653493	0.718538	0.718244	0.636398	0.641815	0.783716	0.709446	0.718297		0.675211	0.0731442		Total	30.12	71
CURD +Li	1.05631	1.30385	1.28627	1.13943	1.40378	1.32953	1.13702	1.10297	1.18426	1.34621	1.44843	1.41106		1.26243	0.133264
CURD +VPA	0.838299	1.03935	1.29648	1.30837	0.927835	1.18633	0.926279	1.08852	0.958999	1.2417	1.04308	0.967124		1.06853	0.156834
CUMR	0.914659	1.10836	0.872773	0.962357	0.726953	0.842359	1.18454	0.957315	1.16542	0.848532	1.08362	0.82601		0.957742	0.14711
Figure 6m AA in sorted astrocytes (ng/g)
	Batch1	Batch2	Batch3	Batch4	Batch5	Batch6	Batch7	Batch8	Batch9	Batch10	Batch11	Batch12		Average	SD		ANOVA table	SS	DF	MS	F (DFn, DFd)	P value
Control	22.4931	19.7262	18.1953	19.2759	19.7039	17.0527	22.3429	22.5049	21.1623	17.9678	22.5911	22.1169		20.4277	2.02463		Treatment (between columns)	3738	5	747.6	F (5, 66) = 48.74	P<0.0001
Saline	21.4684	18.4875	20.2223	19.1396	22.0573	22.5362	22.2344	22.1637	19.419	22.9071	19.2886	17.552		20.623	1.81415		Residual (within columns)	1012	66	15.34
CURD	44.1828	46.1755	30.9641	37.3288	39.1295	42.792	48.1413	41.5109	37.7111	38.8149	31.713	46.0432		40.3756	5.49112		Total	4751	71
CURD+Li	25.3478	31.4274	36.7441	35.1466	33.7998	38.0041	27.0928	35.3054	33.3945	37.1109	38.2141	27.8947		33.2902	4.4194
CURD+VPA	37.614	30.2021	37.1043	33.676	24.7332	34.6017	29.049	32.736	25.0251	26.3435	30.0085	39.6956		31.7324	5.00375
CUMR	30.7939	26.8448	22.4295	22.0647	24.2348	25.2563	22.2646	29.9216	22.305	24.3324	29.2447	24.4052		25.3415	3.15123
Figure 6n PGE2 in sorted astrocytes (pg/g)
	Batch1	Batch2	Batch3	Batch4	Batch5	Batch6	Batch7	Batch8	Batch9	Batch10	Batch11	Batch12		Average	SD		ANOVA table	SS	DF	MS	F (DFn, DFd)	P value
Control	186.241	216.823	198.795	228.302	192.409	219.605	190.022	207.681	194.627	191.604	187.325	197.421		200.905	13.9223		Treatment (between columns)	461930	5	92386	F (5, 66) = 83.58	P<0.0001
Saline	174.77	213.346	197.071	184.038	186.549	220.483	182.982	183.998	193.383	213.716	212.961	223.062		198.863	16.8967		Residual (within columns)	72956	66	1105
CURD	497.287	363.332	415.578	367.494	423.388	474.111	385.698	426.169	494.532	466.793	382.338	493.005		432.477	51.1146		Total	534886	71
CURD+Li	326.261	242.57	327.126	355.626	282.843	340.514	261.399	266.703	342.698	352.854	243.441	246.857		299.074	45.7086
CURD+VPA	272.512	258.651	350.456	297.236	327.276	274.964	309.079	337.709	287.282	293.174	349.242	247.699		300.44	34.7199
CUMR	262.077	231.249	219.205	218.444	233.207	239.96	234.326	252.954	265.094	232.296	254.926	230.801		239.545	15.6705

## Sheet: Supplementary Figure 2
Supplementary Figure 2a 5-HT Normalized Content
	Batch1	Batch2	Batch3	Batch4	Batch5	Batch6	Batch 7	Batch 8	Batch 9	Batch 10	Batch 11	Batch 12		Average	SD		ANOVA table	SS	DF	MS	F (DFn, DFd)	P value
Control	104.94	98.34	100.96	96.84	98.77	100.16	106.94	97.14	99.87	96.14	99.85	100.05		100	3.17504		Treatment (between columns)	29221	7	4174	F (7, 88) = 131.1	P<0.0001
Saline	97.36	98.88	101.57	110.32	95.65	90.31	100.09	105.36	98.35	97.87	106.64	101.35		100.312	5.31505		Residual (within columns)	2801	88	31.83
CURD	110.36	119.65	123.36	108.59	120.65	115.34	123.85	109.86	125.47	111.07	122.27	118.99		117.455	6.12316		Total	32022	95
AMP	123.46	128.64	125.31	120.14	130.94	136.19	138.21	123.75	121.97	135.33	119.89	134.91		128.228	6.68137
CURD+Li	108.47	101.17	119.39	118.97	115.46	110.53	104.68	114.84	112.22	109.6	104.18	102.13		110.137	6.26271
CURD+VPA	106.24	110.25	115.95	116.04	113.33	105.4	108.46	102.96	106.76	117.33	119.58	118.32		111.718	5.72125
CUMR	85.64	88.96	70.34	90.17	82.49	81.11	83.61	72.46	78.33	85.31	69.77	87.33		81.2933	7.10599
COR	75.61	70.36	68.64	72.33	73.17	71.54	76.85	69.11	68.47	75.39	73.98	65.56		71.7508	3.42686
Supplementary Figure 2c SERT/β-actin
	Batch1	Batch2	Batch3	Batch4	Batch5	Batch6	Batch 7	Batch 8	Batch 9	Batch 10	Batch 11	Batch 12		Average	SD		ANOVA table	SS	DF	MS	F (DFn, DFd)	P value
Control	0.953422	1.0843	1.14836	0.894182	1.19567	0.915827	0.971835	1.12234	0.873743	1.06812	1.15472	1.18787		1.04753	0.11921		Treatment (between columns)	10.57	7	1.51	F (7, 88) = 175.3	P<0.0001
Saline	1.03361	0.967396	0.957236	1.1286	1.18769	0.907693	0.982519	1.02814	0.85806	1.16421	1.14339	1.14052		1.04159	0.109573		Residual (within columns)	0.7581	88	0.008614
CURD	0.394131	0.42769	0.408679	0.368604	0.38769	0.427689	0.484894	0.371941	0.479841	0.370377	0.414568	0.468312		0.417035	0.042021		Total	11.33	95
AMP	0.345781	0.397689	0.407689	0.307684	0.286684	0.427699	0.414575	0.412895	0.480087	0.43172	0.451499	0.476617		0.403385	0.0612874
CURD+Li	0.542845	0.607584	0.674377	0.597307	0.63769	0.678493	0.629592	0.622737	0.633896	0.66162	0.68394	0.51891		0.624083	0.0517385
CURD+VPA	0.540687	0.679467	0.647693	0.528786	0.617682	0.647683	0.524233	0.618418	0.617351	0.692346	0.550887	0.527189		0.599368	0.0620724
CUMR	1.04347	1.37869	1.4088	1.19674	1.07774	1.29757	1.35885	1.05051	1.42284	1.24729	1.40016	1.13057		1.2511	0.146948
COR	1.09608	1.40867	1.29576	1.17836	1.23648	1.19758	1.29458	1.35425	1.12056	1.2317	1.26406	1.13453		1.23438	0.0951442

## Sheet: Supplementary Figure 3
Figure 9A Correlations between human plasma and mice plasma
Spearman correlation coefficients r
		Human Plasma
		p-GSK3Beta/GSK3Beta in BD	p-GSK3Beta/GSK3Beta in MDD	GSK3Beta in BD	GSK3Beta in MDD	p-cPLA2/cPLA2 in BD	p-cPLA2/cPLA2 in MDD	cPLA2 in BD	cPLA2 in MDD	AA in BD	AA in MDD	PGE2 in BD	PGE2 in MDD
Mice Plasma	p-GSK3Beta/GSK3Beta in CURD	0.699301	0.496503	0.706294	0.888112	-0.517483	-0.538462	0.370629	0.531469	-0.496503	-0.496503	-0.391608	-0.496503
	p-GSK3Beta/GSK3Beta in CUMR	0.013986	0.748252	0.93007	0.678322	-0.937063	-0.895105	0.958042	0.93007	-0.748252	-0.748252	-0.993007	-0.748252
	GSK3Beta in CURD	0.0699301	0.41958	0.377622	0.27972	-0.202797	-0.405594	0.20979	0.34965	-0.41958	-0.41958	-0.286713	-0.41958
	GSK3Beta in CUMR	0.27972	-0.118881	0.048951	0.132867	-0.0909091	0.0699301	0.00699301	-0.034965	0.118881	0.118881	0.013986	0.118881
	p-cPLA2/cPLA2 in CURD	0.041958	-0.538462	-0.853147	-0.538462	0.979021	0.748252	-1	-0.804196	0.538462	0.538462	0.979021	0.538462
	p-cPLA2/cPLA2 in CUMR	0.041958	-0.538462	-0.853147	-0.538462	0.979021	0.748252	-1	-0.804196	0.538462	0.538462	0.979021	0.538462
	cPLA2 in CURD	0.384615	0.223776	0.713287	0.636364	-0.804196	-0.41958	0.685315	0.468531	-0.223776	-0.223776	-0.608392	-0.223776
	cPLA2 in CUMR	-0.041958	0.538462	0.853147	0.538462	-0.979021	-0.748252	1	0.804196	-0.538462	-0.538462	-0.979021	-0.538462
	AA in CURD	-0.167832	-0.888112	-0.972028	-0.846154	0.846154	0.972028	-0.846154	-0.986014	0.888112	0.888112	0.923077	0.888112
	AA in CUMR	-0.587413	-0.832168	-0.874126	-1	0.615385	0.846154	-0.538462	-0.832168	0.832168	0.832168	0.622378	0.832168
	PGE2 in CURD	0.0559441	-0.615385	-0.867133	-0.559441	0.958042	0.804196	-0.993007	-0.853147	0.615385	0.615385	0.993007	0.615385
	PGE2 in CUMR	-0.237762	-0.958042	-0.916084	-0.846154	0.727273	1	-0.748252	-0.993007	0.958042	0.958042	0.853147	0.958042
Adjusted p values
		Human Plasma
		p-GSK3Beta/GSK3Beta in BD	p-GSK3Beta/GSK3Beta in MDD	GSK3Beta in BD	GSK3Beta in MDD	p-cPLA2/cPLA2 in BD	p-cPLA2/cPLA2 in MDD	cPLA2 in BD	cPLA2 in MDD	AA in BD	AA in MDD	PGE2 in BD	PGE2 in MDD
Mice Plasma	p-GSK3Beta/GSK3Beta in CURD	0.0113742	0.100603	0.0102452	0.000114134	0.0848688	0.0708943	0.235621	0.0753623	0.100603	0.100603	0.208063	0.100603
	p-GSK3Beta/GSK3Beta in CUMR	0.96559	0.00512408	1.17022e-05	0.0153173	6.99316e-06	8.36659e-05	9.54358e-07	1.17022e-05	0.00512408	0.00512408	1.30167e-10	0.00512408
	GSK3Beta in CURD	0.829024	0.174519	0.226206	0.378569	0.527302	0.190836	0.512841	0.265239	0.174519	0.174519	0.366251	0.174519
	GSK3Beta in CUMR	0.378569	0.712884	0.879919	0.680598	0.778725	0.829024	0.982792	0.914093	0.712884	0.712884	0.96559	0.712884
	p-cPLA2/cPLA2 in CURD	0.896986	0.0708943	0.000418118	0.0708943	3.0898e-08	0.00512408	0	0.00161477	0.0708943	0.0708943	3.0898e-08	0.0708943
	p-cPLA2/cPLA2 in CUMR	0.896986	0.0708943	0.000418118	0.0708943	3.0898e-08	0.00512408	0	0.00161477	0.0708943	0.0708943	3.0898e-08	0.0708943
	cPLA2 in CURD	0.21702	0.484452	0.00920178	0.0260969	0.00161477	0.174519	0.013906	0.124455	0.484452	0.484452	0.035806	0.484452
	cPLA2 in CUMR	0.896986	0.0708943	0.000418118	0.0708943	3.0898e-08	0.00512408	0	0.00161477	0.0708943	0.0708943	3.0898e-08	0.0708943
	AA in CURD	0.602099	0.000114134	1.28681e-07	0.000521134	0.000521134	1.28681e-07	0.000521134	4.1169e-09	0.000114134	0.000114134	1.8622e-05	0.000114134
	AA in CUMR	0.0446093	0.000785442	0.000200713	0	0.0331699	0.000521134	0.0708943	0.000785442	0.000785442	0.000785442	0.0306759	0.000785442
	PGE2 in CURD	0.862898	0.0331699	0.000259812	0.0585895	9.54358e-07	0.00161477	1.30167e-10	0.000418118	0.0331699	0.0331699	1.30167e-10	0.0331699
	PGE2 in CUMR	0.456801	9.54358e-07	2.8428e-05	0.000521134	0.00735503	0	0.00512408	1.30167e-10	9.54358e-07	9.54358e-07	0.000418118	9.54358e-07
Figure 9B Correlations between sorted cerebral astrocytes and mice plasma
Spearman correlation coefficients r
		Sorted Cerebral Astrocytes
		p-GSK3Beta/GSK3Beta in CURD	p-GSK3Beta/GSK3Beta in CUMR	GSK3Beta in CURD	GSK3Beta in CUMR	p-cPLA2/cPLA2 in CURD	p-cPLA2/cPLA2 in CUMR	cPLA2 in CURD	cPLA2 in CUMR	AA in CURD	AA in CUMR	PGE2 in CURD	PGE2 in CUMR
Mice Plasma	p-GSK3Beta/GSK3Beta in CURD	0.783217	0.706294	-0.685315	-0.461538	-0.538462	-0.391608	0.972028	0.664336	-0.986014	-0.909091	-0.496503	-0.727273
	p-GSK3Beta/GSK3Beta in CUMR	0.72028	0.923077	-0.160839	0.118881	-0.895105	-0.993007	0.41958	0.937063	-0.468531	-0.454545	-0.748252	-0.755245
	GSK3Beta in CURD	0.377622	0.328671	-0.027972	0.216783	-0.405594	-0.286713	0.188811	0.356643	-0.181818	-0.27972	-0.41958	-0.398601
	GSK3Beta in CUMR	0	0.118881	0.027972	-0.566434	0.0699301	0.013986	0.188811	0.020979	-0.202797	-0.132867	0.118881	0.013986
	p-cPLA2/cPLA2 in CURD	-0.545455	-0.895105	0.111888	-0.132867	0.748252	0.979021	-0.307692	-0.832168	0.377622	0.286713	0.538462	0.573427
	p-cPLA2/cPLA2 in CUMR	-0.545455	-0.853147	0.475524	0.244755	0.48951	0.678322	-0.671329	-0.685315	0.741259	0.538462	0.286713	0.51049
	cPLA2 in CURD	0.51049	0.811189	-0.468531	-0.258741	-0.41958	-0.608392	0.685315	0.629371	-0.748252	-0.531469	-0.223776	-0.468531
	cPLA2 in CUMR	0.51049	0.811189	-0.468531	-0.258741	-0.41958	-0.608392	0.685315	0.629371	-0.748252	-0.531469	-0.223776	-0.468531
	AA in CURD	-0.888112	-0.923077	0.321678	0	0.972028	0.923077	-0.615385	-0.993007	0.643357	0.678322	0.888112	0.909091
	AA in CUMR	-0.972028	-0.811189	0.622378	0.300699	0.846154	0.622378	-0.923077	-0.881119	0.93007	0.958042	0.832168	0.951049
	PGE2 in CURD	-0.587413	-0.888112	0.0979021	-0.160839	0.804196	0.993007	-0.300699	-0.86014	0.363636	0.307692	0.615385	0.622378
	PGE2 in CUMR	-0.909091	-0.832168	0.307692	0	1	0.853147	-0.594406	-0.958042	0.608392	0.699301	0.958042	0.937063
Adjusted p values
		Sorted Cerebral Astrocytes
		p-GSK3Beta/GSK3Beta in CURD	p-GSK3Beta/GSK3Beta in CUMR	GSK3Beta in CURD	GSK3Beta in CUMR	p-cPLA2/cPLA2 in CURD	p-cPLA2/cPLA2 in CUMR	cPLA2 in CURD	cPLA2 in CUMR	AA in CURD	AA in CUMR	PGE2 in CURD	PGE2 in CUMR
Mice Plasma	p-GSK3Beta/GSK3Beta in CURD	0.00258621	0.0102452	0.013906	0.130948	0.0708943	0.208063	1.28681e-07	0.0184527	4.1169e-09	4.19104e-05	0.100603	0.00735503
	p-GSK3Beta/GSK3Beta in CUMR	0.00823977	1.8622e-05	0.617523	0.712884	8.36659e-05	1.30167e-10	0.174519	6.99316e-06	0.124455	0.137658	0.00512408	0.00450844
	GSK3Beta in CURD	0.226206	0.296904	0.931234	0.498556	0.190836	0.366251	0.556737	0.255138	0.571701	0.378569	0.174519	0.199335
	GSK3Beta in CUMR	1	0.712884	0.931234	0.0548421	0.829024	0.96559	0.556737	0.948402	0.527302	0.680598	0.712884	0.96559
	p-cPLA2/cPLA2 in CURD	0.0666119	8.36659e-05	0.729195	0.680598	0.00512408	3.0898e-08	0.330589	0.000785442	0.226206	0.366251	0.0708943	0.0512656
	p-cPLA2/cPLA2 in CUMR	0.0666119	0.000418118	0.118176	0.443262	0.106252	0.0153173	0.0168315	0.013906	0.00580115	0.0708943	0.366251	0.0899137
	cPLA2 in CURD	0.0899137	0.00136332	0.124455	0.416775	0.174519	0.035806	0.013906	0.0283197	0.00512408	0.0753623	0.484452	0.124455
	cPLA2 in CUMR	0.0899137	0.00136332	0.124455	0.416775	0.174519	0.035806	0.013906	0.0283197	0.00512408	0.0753623	0.484452	0.124455
	AA in CURD	0.000114134	1.8622e-05	0.30791	1	1.28681e-07	1.8622e-05	0.0331699	1.30167e-10	0.0240032	0.0153173	0.000114134	4.19104e-05
	AA in CUMR	1.28681e-07	0.00136332	0.0306759	0.34226	0.000521134	0.0306759	1.8622e-05	0.000152674	1.17022e-05	9.54358e-07	0.000785442	2.03842e-06
	PGE2 in CURD	0.0446093	0.000114134	0.762122	0.617523	0.00161477	1.30167e-10	0.34226	0.000331668	0.245265	0.330589	0.0331699	0.0306759
	PGE2 in CUMR	4.19104e-05	0.000785442	0.330589	1	0	0.000418118	0.0415215	9.54358e-07	0.035806	0.0113742	9.54358e-07	6.99316e-06
